# Supplementary material for: FORENSIC: an Online Platform for Fecal Source Identification
Source: mSystems. 2020 Mar 17;5(2):e00869-19. doi: 10.1128/mSystems.00869-19 (PMC7380585; doi:10.1128/mSystems.00869-19)
Supplement: DATA SET S1 [file mSystems.00869-19-sd001.xlsx]

## Sheet: Info
Supplementary Dataset 1 Sample metadata
FORENSIC, an online platform for fecal source identification
Adélaïde Roguet, Özcan C. Esen, A. Murat Eren, Ryan J. Newton, Sandra L. McLellan
Tabs:
"v6 classifiers" tab details the sewage, animal and environmental samples used to create or train the v6 classifiers
"v4v5 classifiers" tab details the sewage, animal and environmental samples used to create or train the v4v5 classifiers
"v4 classifiers (combined)" tab details the sewage, animal fecal samples used to create or train the v4 combined classifiers (using de novo and trimmed v4v5 datasets)
"v4-v4v5 comparison" tab details the sewage and animal fecal samples used to compare the de novo v4 to the trimmed v4v5 datasets

## Sheet: v6 classifiers
Supplementary Dataset 1a Sample metadata related to the v6 classifiers
						Bacteroidales				Clostridiales
Sample name	Sample ID	Source	Sampling date	Country, State, City	Random forest: expected prediction	Source sub-group Bacteroidales	Bray-Curtis dissimilarity (average between intra-source comparisons)	Sample type Bacteroidales	Random forest classification (prediction from discarded classifiers are included)	Source sub-group Clostridiales	Bray-Curtis dissimilarity (average of the intra-source comparisons)	Sample type Clostridiales	Random forest classification (prediction from discarded classifiers are included)	Genomic Center	Illumina Platform	SRA study
100_Swine_4	100_Swine_4	pig	2012-07-17	USA, GA	pig	-	0.625201	train (pig)	not tested	-	0.622248	train (pig)	not tested	MBL	HiSeq	SRP041262
101_Swine_5	101_Swine_5	pig	2012-07-17	USA, GA	pig	-	0.610908	train (pig)	not tested	-	0.608216	train (pig)	not tested	MBL	HiSeq	SRP041262
102_Swine_6	102_Swine_6	pig	2012-07-17	USA, GA	pig	-	0.59177	train (pig)	not tested	-	0.591438	train (pig)	not tested	MBL	HiSeq	SRP041262
103_Swine_7	103_Swine_7	pig	2012-07-17	USA, GA	pig	-	0.587399	train (pig)	not tested	-	0.600762	train (pig)	not tested	MBL	HiSeq	SRP041262
104_Swine_8	104_Swine_8	pig	2012-07-17	USA, GA	pig	-	0.608729	train (pig)	not tested	-	0.628024	train (pig)	not tested	MBL	HiSeq	SRP041262
105_Swine_9	105_Swine_9	pig	2012-07-17	USA, GA	pig	-	0.568576	train (pig)	not tested	-	0.564788	train (pig)	not tested	MBL	HiSeq	SRP041262
106_Dog_1	106_Dog_1	dog	2012-09-11	USA, OH	dog	dog 1	0.707039	test	dog	-	0.762707	test	dog	MBL	HiSeq	SRP041262
107_Dog_2	107_Dog_2	dog	2012-09-11	USA, OH	dog	dog 2	0.784285	train (dog)	not tested	-	0.739054	test	dog	MBL	HiSeq	SRP041262
108_Dog_3	108_Dog_3	dog	2012-09-11	USA, OH	dog	dog 2	0.701473	train (dog)	not tested	-	0.681853	train (dog)	not tested	MBL	HiSeq	SRP041262
110_Dog_5	110_Dog_5	dog	2012-09-11	USA, OH	dog	dog 1	0.618357	train (dog)	not tested	-	0.660543	train (dog)	not tested	MBL	HiSeq	SRP041262
111_Dog_6	111_Dog_6	dog	2012-09-11	USA, OH	dog	dog 2	0.704861	train (dog)	not tested	-	0.725995	test	dog	MBL	HiSeq	SRP041262
112_Dog_7	112_Dog_7	dog	2012-09-11	USA, OH	dog	dog 1	0.698474	test	dog	-	0.685814	train (dog)	not tested	MBL	HiSeq	SRP041262
113_Dog_8	113_Dog_8	dog	2012-09-11	USA, OH	dog	dog 1	0.626092	train (dog)	not tested	-	0.708037	test	dog	MBL	HiSeq	SRP041262
114_Dog_9	114_Dog_9	dog	2012-09-11	USA, OH	dog	dog 1	0.660883	test	dog	-	0.652196	train (dog)	not tested	MBL	HiSeq	SRP041262
115_Chicken_1	115_Chicken_1	chicken	2012-07-31	USA, KY	not classified	-	0.843533	test	dog/herbivore	-	0.765398	test	-	MBL	HiSeq	SRP041262
116_Chicken_2	116_Chicken_2	chicken	2012-07-31	USA, KY	not classified	-	0.837115	test	herbivore	-	0.876657	test	-	MBL	HiSeq	SRP041262
117_Chicken_4	117_Chicken_4	chicken	2012-07-31	USA, KY	not classified	-	0.85129	test	deer/herbivore	-	0.82657	test	-	MBL	HiSeq	SRP041262
118_Chicken_5	118_Chicken_5	chicken	2012-07-31	USA, KY	not classified	-	0.78065	test	herbivore	-	0.763236	test	-	MBL	HiSeq	SRP041262
119_Chicken_8	119_Chicken_8	chicken	2012-07-31	USA, KY	not classified	-	0.813839	test	herbivore	-	0.775443	test	dog	MBL	HiSeq	SRP041262
120_Chicken_10	120_Chicken_10	chicken	2012-07-31	USA, KY	not classified	-	0.805447	test	cattle/herbivore	-	0.831353	test	herbivore	MBL	HiSeq	SRP041262
121_Chicken_13	121_Chicken_13	chicken	2012-07-31	USA, KY	not classified	-	0.798134	test	cattle/herbivore	-	0.750123	test	-	MBL	HiSeq	SRP041262
122_Chicken_14	122_Chicken_14	chicken	2012-07-31	USA, KY	not classified	-	0.838397	test	herbivore	-	0.804194	test	herbivore	MBL	HiSeq	SRP041262
123_Chicken_15	123_Chicken_15	chicken	2012-07-31	USA, KY	not classified	-	0.814588	test	cattle/herbivore	-	0.801882	test	herbivore	MBL	HiSeq	SRP041262
124_Cow_1	124_Cow_1	cattle	2013-05-30	USA, WY	cattle/herbivore	cattle 1	0.667871	test	cattle/herbivore	cattle 1	0.595306	test	cattle/herbivore	MBL	HiSeq	SRP041262
125_Cow_2	125_Cow_2	cattle	2013-05-30	USA, WY	cattle/herbivore	cattle 1	0.699162	test	cattle/deer/herbivore	cattle 1	0.589691	test	cattle/herbivore	MBL	HiSeq	SRP041262
126_Cow_3	126_Cow_3	cattle	2013-05-30	USA, WY	cattle/herbivore	cattle 1	0.699619	test	cattle/herbivore	cattle 1	0.591107	test	cattle/herbivore	MBL	HiSeq	SRP041262
127_Cow_4	127_Cow_4	cattle	2013-05-30	USA, WY	cattle/herbivore	cattle 1	0.696199	test	dog/cattle/herbivore	cattle 1	0.58637	train (cattle/herbivore)	not tested	MBL	HiSeq	SRP041262
128_Cow_6	128_Cow_6	cattle	2013-05-30	USA, WY	cattle/herbivore	cattle 1	0.747339	test	cattle/deer/herbivore	cattle 1	0.637503	test	cattle/herbivore	MBL	HiSeq	SRP041262
129_Cow_7	129_Cow_7	cattle	2013-05-30	USA, WY	cattle/herbivore	cattle 1	0.705253	test	cattle/deer/herbivore	cattle 1	0.610523	test	cattle/herbivore	MBL	HiSeq	SRP041262
130_Cow_8	130_Cow_8	cattle	2013-05-30	USA, WY	cattle/herbivore	cattle 1	0.677599	test	cattle/deer/herbivore	cattle 1	0.576838	train (cattle/herbivore)	not tested	MBL	HiSeq	SRP041262
131_Cow_9	131_Cow_9	cattle	2013-05-30	USA, WY	cattle/herbivore	cattle 1	0.671038	test	cattle/deer/herbivore	cattle 1	0.590618	test	cattle/herbivore	MBL	HiSeq	SRP041262
132_Cow_10	132_Cow_10	cattle	2013-05-30	USA, WY	cattle/herbivore	cattle 1	0.721166	test	dog/cattle/deer/herbivore	cattle 1	0.637894	test	cattle/herbivore	MBL	HiSeq	SRP041262
133_Mule_Deer_1	133_Mule_Deer_1	deer	2012-03-28	USA, WY	deer/herbivore	-	0.757296	train (deer/herbivore)	not tested	-	0.59666	train (deer/herbivore)	not tested	MBL	HiSeq	SRP041262
134_Mule_Deer_3	134_Mule_Deer_3	deer	2012-03-30	USA, WY	deer/herbivore	-	0.855573	test	deer/herbivore	-	0.615271	train (deer/herbivore)	not tested	MBL	HiSeq	SRP041262
135_Mule_Deer_6	135_Mule_Deer_6	deer	2012-03-30	USA, WY	deer/herbivore	-	0.909287	test	deer/herbivore	-	0.676577	test	deer/herbivore	MBL	HiSeq	SRP041262
136_Mule_Deer_7	136_Mule_Deer_7	deer	2012-03-30	USA, WY	deer/herbivore	-	0.903353	test	dog/deer/herbivore	-	0.658313	test	deer/herbivore	MBL	HiSeq	SRP041262
88_Cat_1	88_Cat_1	cat	2012-09-13	USA, OH	not classified	-	0.650854	test	-	-	0.703864	test	-	MBL	HiSeq	SRP041262
89_Cat_2	89_Cat_2	cat	2012-09-13	USA, OH	not classified	-	0.614018	test	pig	-	0.719282	test	dog	MBL	HiSeq	SRP041262
90_Cat_3	90_Cat_3	cat	2012-09-13	USA, OH	not classified	-	0.57099	test	-	-	0.730218	test	dog	MBL	HiSeq	SRP041262
91_Cat_4	91_Cat_4	cat	2012-09-13	USA, OH	not classified	-	0.571686	test	-	-	0.745811	test	dog	MBL	HiSeq	SRP041262
92_Cat_5	92_Cat_5	cat	2012-09-13	USA, OH	not classified	-	0.573834	test	-	-	0.785262	test	dog	MBL	HiSeq	SRP041262
93_Cat_7	93_Cat_7	cat	2012-09-13	USA, OH	not classified	-	0.60239	test	dog/deer	-	0.77497	test	dog	MBL	HiSeq	SRP041262
94_Cat_8	94_Cat_8	cat	2012-09-13	USA, OH	not classified	-	0.574683	test	deer	-	0.782073	test	-	MBL	HiSeq	SRP041262
95_Cat_9	95_Cat_9	cat	2012-09-13	USA, OH	not classified	-	0.890584	test	-	-	0.893614	test	dog	MBL	HiSeq	SRP041262
96_Cat_10	96_Cat_10	cat	2012-09-13	USA, OH	not classified	-	0.831045	test	dog/pig/deer/herbivore	-	0.731992	test	-	MBL	HiSeq	SRP041262
97_Swine_1	97_Swine_1	pig	2012-07-17	USA, GA	pig	-	0.617081	train (pig)	not tested	-	0.609499	train (pig)	not tested	MBL	HiSeq	SRP041262
98_Swine_2	98_Swine_2	pig	2012-07-17	USA, GA	pig	-	0.604787	train (pig)	not tested	-	0.583425	train (pig)	not tested	MBL	HiSeq	SRP041262
99_Swine_3	99_Swine_3	pig	2012-07-17	USA, GA	pig	-	0.635946	test	dog/pig	-	0.617399	train (pig)	not tested	MBL	HiSeq	SRP041262
AU1_INF1	FT23635	sewage	2017-08-10	Australia	sewage	-	0.343203	train (sewage)	not tested	-	0.336029	train (sewage)	not tested	MBL	NextSeq	SRP233893
AU2_INF1	FT23641	sewage	2017-08-07	Australia	sewage	-	0.399784	test	sewage	-	0.359069	test	sewage	MBL	NextSeq	SRP233893
AU3_INF1	FT23647	sewage	2017-08-09	Australia	sewage	-	0.365148	train (sewage)	not tested	-	0.340864	train (sewage)	not tested	MBL	NextSeq	SRP233893
AU4_INF2	FT23654	sewage	2017-08-01	Australia	sewage	-	0.381032	test	sewage	-	0.350747	test	sewage	MBL	NextSeq	SRP233893
Boonville_01	FT12527	sewage	2012-08-09	USA, IN	sewage	-	0.483849	test	sewage	-	0.375698	test	sewage	MBL	HiSeq	SRP041262
Boonville_186	FT13967	sewage	2013-04-29	USA, IN	sewage	-	0.315057	train (sewage)	not tested	-	0.305958	train (sewage)	not tested	MBL	HiSeq	SRP041262
CAT_IDF	CAT_IDF	cat	NA	France	not classified	-	0.608886	test	dog	-	0.845247	test	dog	MBL	NextSeq	SRP225233
Cat_PU03	PU3	cat	2013-11-03	USA, WI	not classified	-	0.73018	test	dog	-	0.794941	test	dog	MBL	NextSeq	SRP132402
Cat_PU10	PU10	cat	2015-11-06	USA, WI	not classified	-	0.686911	test	dog	-	0.739775	test	dog	MBL	NextSeq	SRP225233
Cat_PU12	PU22	cat	2013-11-06	USA, WI	not classified	-	0.643246	test	dog	-	0.738353	test	dog	MBL	NextSeq	SRP132402
Cat_PU15	PU15	cat	2013-11-08	USA, WI	not classified	-	0.616697	test	deer	-	0.682997	test	dog	MBL	NextSeq	SRP132402
Cat_PU16	PU16	cat	2013-11-11	USA, WI	not classified	-	0.879984	test	-	-	0.735624	test	dog	MBL	NextSeq	SRP132402
Cat_PU164	PU164	cat	2017-03-29	USA, WI	not classified	-	0.841586	test	-	-	0.836476	test	dog	MBL	NextSeq	SRP225233
Cat_PU165	PU165	cat	2017-04-04	USA, WI	not classified	-	0.673339	test	-	-	0.808731	test	dog	MBL	NextSeq	SRP225233
Cat_PU18	PU18	cat	2013-11-11	USA, WI	not classified	-	0.867462	test	-	-	0.844301	test	dog	MBL	NextSeq	SRP132402
Cat_PU188	PU188	cat	2017-04-17	USA, WI	not classified	-	0.809138	test	-	-	0.784216	test	dog	MBL	NextSeq	SRP225233
Cat_PU21	PU21	cat	2013-11-14	USA, WI	not classified	-	0.710135	test	-	-	0.815712	test	dog	MBL	NextSeq	SRP132402
Cat_PU24	PU24	cat	2013-11-13	USA, WI	not classified	-	0.668574	test	dog	-	0.687689	test	dog	MBL	NextSeq	SRP132402
Cat_PU25	PU25	cat	2013-11-16	USA, WI	not classified	-	0.566102	test	-	-	0.748437	test	dog	MBL	NextSeq	SRP132402
Cat_PU32	PU32	cat	2013-12-12	Australia	not classified	-	0.63629	test	-	-	0.852627	test	dog	MBL	NextSeq	SRP132402
Cat_PU33	PU33	cat	2013-12-12	Australia	not classified	-	0.730504	test	-	-	0.795544	test	-	MBL	NextSeq	SRP132402
Cat_PU381	PU381	cat	2018-05-22	USA, TX	not classified	-	0.627861	test	-	-	0.780644	test	dog	MBL	NextSeq	SRP225233
Chicken_Pool01	Chicken_Pool01	chicken	2017-06-28	USA, NC	not classified	-	0.828904	test	-	-	0.75138	test	-	MBL	NextSeq	SRP225233
Chicken_Pool02	Chicken_Pool02	chicken	2018-03-28	USA, WI	not classified	-	0.83748	test	herbivore	-	0.749863	test	-	MBL	NextSeq	SRP225233
Chicken_Pool03	Chicken_Pool03	chicken	2018-04-23	USA, WI	not classified	-	0.815792	test	-	-	0.810333	test	-	MBL	NextSeq	SRP225233
Chicken_Pool04	Chicken_Pool04	chicken	2018-04-28	Australia	not classified	-	0.956315	outlier	pig	-	0.851661	test	pig	MBL	HiSeq	SRP225233
Chicken_Pool05	Chicken_Pool05	chicken	2018-03-28	USA, WI	not classified	-	0.829985	test	-	-	0.734494	test	-	MBL	NextSeq	SRP225233
Chicken_PU345	PU345	chicken	2018-04-24	USA, WI	not classified	-	0.96641	outlier	-	-	0.821274	test	-	MBL	HiSeq	SRP225233
Chicken_PU661	PU661	chicken	NA	Australia	not classified	-	0.888536	test	-	-	0.934283	test	-	MBL	NextSeq	SRP225233
Chicken_PU663	PU663	chicken	NA	Australia	not classified	-	0.844663	test	-	-	0.835256	test	-	MBL	NextSeq	SRP225233
Chicken_PU664	PU664	chicken	NA	Australia	not classified	-	0.818675	test	-	-	0.858888	test	-	MBL	NextSeq	SRP225233
Chicken_PU665	PU665	chicken	NA	Australia	not classified	-	0.994996	outlier	herbivore	-	0.930482	test	-	MBL	HiSeq	SRP225233
Chicken_PU666	PU666	chicken	NA	Australia	not classified	-	0.790729	test	-	-	0.944795	test	-	MBL	NextSeq	SRP225233
Chicken_PU667	PU667	chicken	NA	Australia	not classified	-	0.789718	test	-	-	0.913218	test	-	MBL	NextSeq	SRP225233
Chicken_PU668	PU668	chicken	NA	Australia	not classified	-	0.968775	outlier	-	-	0.943937	test	-	MBL	HiSeq	SRP225233
Chicken_PU669	PU669	chicken	NA	Australia	not classified	-	0.802484	test	-	-	0.820884	test	-	MBL	NextSeq	SRP225233
Chicken_PU670	PU670	chicken	NA	Australia	not classified	-	0.805197	test	-	-	0.820236	test	-	MBL	NextSeq	SRP225233
Clintwood_188	FT13969	sewage	2013-05-14	USA, VA	sewage	-	0.330709	train (sewage)	not tested	-	0.302157	train (sewage)	not tested	MBL	HiSeq	SRP041262
Clintwood_37	FT12564	sewage	2012-08-22	USA, VA	sewage	-	0.403179	test	sewage	-	0.346804	train (sewage)	not tested	MBL	HiSeq	SRP041262
Cow_Pool01	Cow_Pool01	cattle	2017-11-27	USA, GA	cattle/herbivore	cattle 2	0.906736	train (cattle/herbivore)	not tested	cattle 2	0.784574	train (cattle/herbivore)	not tested	MBL	NextSeq	SRP225233
Cow_Pool02	Cow_Pool02	cattle	2018-05-30	USA, NE	cattle/herbivore	cattle 2	0.94562	test	cattle/herbivore	cattle 2	0.835577	test	cattle/herbivore	MBL	NextSeq	SRP225233
Cow_Pool03	Cow_Pool03	cattle	2018-05-30	USA, TX	cattle/herbivore	cattle 2	0.937167	train (cattle/herbivore)	not tested	cattle 2	0.791002	train (cattle/herbivore)	not tested	MBL	NextSeq	SRP225233
Cow_Pool04	Cow_Pool04	cattle	2018-06-04	USA, TX	cattle/herbivore	cattle 2	0.945604	test	cattle/herbivore	cattle 2	0.830104	test	cattle/herbivore	MBL	NextSeq	SRP225233
Cow_Pool05	Cow_Pool05	cattle	2018-05-30	USA, NE	cattle/herbivore	cattle 2	0.948491	test	cattle/herbivore	cattle 2	0.832839	test	cattle/herbivore	MBL	NextSeq	SRP225233
Cow_Pool06	Cow_Pool06	cattle	2018-05-30	USA, NE	cattle/herbivore	cattle 2	0.99606	test	cattle/herbivore	cattle 2	0.985621	test	herbivore	MBL	NextSeq	SRP225233
Cow_PU189	PU189	cattle	2017-06-20	USA, FL	cattle/herbivore	cattle 1	0.725616	test	cattle/herbivore	cattle 1	0.602677	test	cattle/herbivore	MBL	NextSeq	SRP225233
Cow_PU190	PU190	cattle	2017-06-20	USA, FL	cattle/herbivore	cattle 2	0.957451	test	cattle/herbivore	cattle 2	0.864049	test	cattle/herbivore	MBL	NextSeq	SRP225233
Cow_PU191	PU191	cattle	2017-06-20	USA, FL	cattle/herbivore	cattle 1	0.84273	test	cattle/deer/herbivore	cattle 1	0.629083	test	cattle/deer/herbivore	MBL	NextSeq	SRP225233
Cow_PU194	PU194	cattle	2017-06-20	USA, FL	cattle/herbivore	cattle 2	0.937849	train (cattle/herbivore)	not tested	cattle 2	0.788364	train (cattle/herbivore)	not tested	MBL	NextSeq	SRP225233
Cow_PU195	PU195	cattle	2017-06-20	USA, FL	cattle/herbivore	cattle 2	0.93749	train (cattle/herbivore)	not tested	cattle 2	0.79851	train (cattle/herbivore)	not tested	MBL	NextSeq	SRP225233
Cow_PU196	PU196	cattle	2017-06-20	USA, FL	cattle/herbivore	cattle 1	0.777011	test	cattle/deer/herbivore	cattle 1	0.633307	test	cattle/deer/herbivore	MBL	NextSeq	SRP225233
Cow_PU197	PU197	cattle	2017-06-27	USA, GA	cattle/herbivore	cattle 1	0.656509	train (cattle/herbivore)	not tested	cattle 1	0.609894	test	cattle/herbivore	MBL	NextSeq	SRP225233
Cow_PU219	PU219	cattle	2017-07-13	USA, WI	cattle/herbivore	cattle 2	0.933517	train (cattle/herbivore)	not tested	cattle 2	0.847656	test	cattle/herbivore	MBL	NextSeq	SRP225233
Cow_PU220	PU220	cattle	2017-07-13	USA, WI	cattle/herbivore	cattle 2	0.9149	train (cattle/herbivore)	not tested	cattle 2	0.785535	train (cattle/herbivore)	not tested	MBL	NextSeq	SRP225233
Cow_PU221	PU221	cattle	2017-07-13	USA, WI	cattle/herbivore	cattle 1	0.668597	test	cattle/herbivore	cattle 1	0.597824	test	cattle/herbivore	MBL	NextSeq	SRP225233
Cow_PU222	PU222	cattle	2017-07-13	USA, WI	cattle/herbivore	cattle 1	0.646351	train (cattle/herbivore)	not tested	cattle 1	0.580437	train (cattle/herbivore)	not tested	MBL	NextSeq	SRP225233
Cow_PU223	PU223	cattle	2017-07-13	USA, WI	cattle/herbivore	cattle 1	0.670268	test	cattle/herbivore	cattle 1	0.575097	train (cattle/herbivore)	not tested	MBL	NextSeq	SRP225233
Cow_PU224	PU224	cattle	2017-07-13	USA, WI	cattle/herbivore	cattle 1	0.659596	train (cattle/herbivore)	not tested	cattle 1	0.619823	test	cattle/herbivore	MBL	NextSeq	SRP225233
Cow_PU225	PU225	cattle	2017-07-13	USA, WI	cattle/herbivore	cattle 1	0.69203	test	cattle/herbivore	cattle 1	0.613866	test	cattle/herbivore	MBL	NextSeq	SRP225233
Cow_PU227	PU227	cattle	2017-07-13	USA, WI	cattle/herbivore	cattle 1	0.696373	test	cattle/herbivore	cattle 1	0.611886	test	cattle/herbivore	MBL	NextSeq	SRP225233
Cow_PU228	PU228	cattle	2017-07-13	USA, WI	cattle/herbivore	cattle 1	0.643062	train (cattle/herbivore)	not tested	cattle 1	0.565798	train (cattle/herbivore)	not tested	MBL	NextSeq	SRP225233
Cow_PU229	PU229	cattle	2017-07-13	USA, WI	cattle/herbivore	cattle 1	0.654757	train (cattle/herbivore)	not tested	cattle 1	0.581775	train (cattle/herbivore)	not tested	MBL	NextSeq	SRP225233
Cow_PU230	PU230	cattle	2017-07-13	USA, WI	cattle/herbivore	cattle 1	0.660398	test	cattle/deer/herbivore	cattle 1	0.579411	train (cattle/herbivore)	not tested	MBL	NextSeq	SRP225233
Cow_PU231	PU231	cattle	2017-07-13	USA, WI	cattle/herbivore	cattle 1	0.661356	test	cattle/herbivore	cattle 1	0.583458	train (cattle/herbivore)	not tested	MBL	NextSeq	SRP225233
Cow_PU232	PU232	cattle	2017-07-13	USA, WI	cattle/herbivore	cattle 1	0.765354	test	cattle/herbivore	cattle 1	0.584897	train (cattle/herbivore)	not tested	MBL	NextSeq	SRP225233
Cow_PU239	PU239	cattle	2017-07-13	USA, WI	cattle/herbivore	cattle 1	0.645792	train (cattle/herbivore)	not tested	cattle 1	0.568333	train (cattle/herbivore)	not tested	MBL	NextSeq	SRP225233
Cow_PU240	PU240	cattle	2017-07-13	USA, WI	cattle/herbivore	cattle 1	0.681177	test	cattle/herbivore	cattle 1	0.636951	test	cattle/herbivore	MBL	NextSeq	SRP225233
Cow_PU241	PU241	cattle	2017-07-13	USA, WI	cattle/herbivore	cattle 1	0.653299	train (cattle/herbivore)	not tested	cattle 1	0.590812	test	cattle/herbivore	MBL	NextSeq	SRP225233
Cow_PU242	PU242	cattle	2017-07-13	USA, WI	cattle/herbivore	cattle 2	0.959095	test	cattle/herbivore	cattle 2	0.80597	train (cattle/herbivore)	not tested	MBL	NextSeq	SRP225233
Cow_PU243	PU243	cattle	2017-07-13	USA, WI	cattle/herbivore	cattle 2	0.864148	train (cattle/herbivore)	not tested	cattle 2	0.746748	train (cattle/herbivore)	not tested	MBL	NextSeq	SRP225233
Cow_PU244	PU244	cattle	2017-07-13	USA, WI	cattle/herbivore	cattle 1	0.673265	test	cattle/deer/herbivore	cattle 1	0.62092	test	cattle/herbivore	MBL	NextSeq	SRP225233
Cow_PU245	PU245	cattle	2017-07-13	USA, WI	cattle/herbivore	cattle 2	0.954208	test	cattle/herbivore	cattle 2	0.876572	test	cattle/herbivore	MBL	NextSeq	SRP225233
Cow_PU246	PU246	cattle	2017-07-13	USA, WI	cattle/herbivore	cattle 2	0.953749	test	-	cattle 2	0.820985	test	herbivore	MBL	NextSeq	SRP225233
Cow_PU247	PU247	cattle	2017-07-13	USA, GA	cattle/herbivore	cattle 2	0.907085	train (cattle/herbivore)	not tested	cattle 2	0.763195	train (cattle/herbivore)	not tested	MBL	NextSeq	SRP225233
Cow_PU301	PU301	cattle	2018-03-28	USA, WI	cattle/herbivore	cattle 2	0.982817	test	herbivore	cattle 2	0.978517	test	dog	MBL	NextSeq	SRP225233
Cow_PU302	PU302	cattle	2018-03-28	USA, WI	cattle/herbivore	cattle 2	0.982552	test	herbivore	cattle 2	0.97579	test	dog	MBL	NextSeq	SRP225233
Cow_PU538	PU538	cattle	2018-11-20	USA, TX	cattle/herbivore	cattle 2	0.972117	test	cattle/herbivore	cattle 2	0.785462	train (cattle/herbivore)	not tested	MBL	NextSeq	SRP225233
Cow_PU539	PU539	cattle	2018-11-20	USA, TX	cattle/herbivore	cattle 2	0.863015	train (cattle/herbivore)	not tested	cattle 2	0.745362	train (cattle/herbivore)	not tested	MBL	NextSeq	SRP225233
Cow_PU682	PU682	cattle	NA	Australia	cattle/herbivore	cattle 1	0.687037	test	cattle/herbivore	cattle 1	0.631019	test	cattle/herbivore	MBL	NextSeq	SRP225233
Cow_PU683	PU683	cattle	NA	Australia	cattle/herbivore	cattle 1	0.724293	test	cattle/herbivore	cattle 1	0.601122	test	cattle/herbivore	MBL	NextSeq	SRP225233
Cow_PU684	PU684	cattle	NA	Australia	cattle/herbivore	cattle 1	0.70479	test	cattle/herbivore	cattle 1	0.592657	test	cattle/herbivore	MBL	NextSeq	SRP225233
Cow_PU75B	PU75	cattle	2015-02-16	USA, WI	cattle/herbivore	cattle 1	0.674624	test	cattle/deer/herbivore	cattle 1	0.625816	test	cattle/herbivore	MBL	NextSeq	SRP132402
Cow_PU76B	PU76	cattle	2015-02-16	USA, WI	cattle/herbivore	cattle 1	0.669514	test	cattle/deer/herbivore	cattle 1	0.627269	test	cattle/herbivore	MBL	NextSeq	SRP132402
Cow_PU77	PU77	cattle	2015-02-16	USA, WI	cattle/herbivore	cattle 1	0.659004	train (cattle/herbivore)	not tested	cattle 1	0.64874	test	cattle/herbivore	MBL	NextSeq	SRP132402
Cow_PU78B	PU78	cattle	2015-02-16	USA, WI	cattle/herbivore	cattle 1	0.647807	train (cattle/herbivore)	not tested	cattle 1	0.626555	test	cattle/herbivore	MBL	NextSeq	SRP132402
Cow_PU80	PU80	cattle	2015-02-16	USA, WI	cattle/herbivore	cattle 1	0.645655	train (cattle/herbivore)	not tested	cattle 1	0.596327	test	cattle/herbivore	MBL	NextSeq	SRP132402
Cow_PU84	PU84	cattle	2015-02-19	USA, WI	cattle/herbivore	cattle 1	0.666073	test	cattle/herbivore	cattle 1	0.609457	test	cattle/herbivore	MBL	NextSeq	SRP132402
Cow_PU86	PU86	cattle	2015-02-17	USA, WI	cattle/herbivore	cattle 1	0.678384	test	cattle/herbivore	cattle 1	0.648244	test	cattle/herbivore	MBL	NextSeq	SRP132402
Cow_PU89	PU89	cattle	2015-02-17	USA, WI	cattle/herbivore	cattle 1	0.676307	test	cattle/herbivore	cattle 1	0.683384	test	cattle/herbivore	MBL	NextSeq	SRP132402
Cow_PU90	PU90	cattle	2015-02-17	USA, WI	cattle/herbivore	cattle 1	0.685534	test	cattle/herbivore	cattle 1	0.641313	test	cattle/herbivore	MBL	NextSeq	SRP132402
Deer_46	PU46	deer	2013-12-21	USA, CO	deer/herbivore	-	0.796972	test	deer/herbivore	-	0.679148	test	deer/herbivore	MBL	NextSeq	SRP132402
Deer_47	PU47	deer	2013-12-21	USA, CO	deer/herbivore	-	0.787276	test	deer/herbivore	-	0.630169	train (deer/herbivore)	not tested	MBL	NextSeq	SRP132402
Deer_57	PU57	deer	2014-11-15	USA, OR	deer/herbivore	-	0.831304	test	deer/herbivore	-	0.719362	test	deer/herbivore	MBL	NextSeq	SRP132402
Deer_58	PU58	deer	2014-11-15	USA, OR	deer/herbivore	-	0.837383	test	deer/herbivore	-	0.738347	test	deer/herbivore	MBL	NextSeq	SRP132402
Deer_61	PU61	deer	2014-11-16	USA, OR	deer/herbivore	-	0.86736	test	dog/deer/herbivore	-	0.750038	test	deer/herbivore	MBL	NextSeq	SRP132402
Deer_Pool01	Deer_Pool01	deer	2017-11-13	USA, GA	deer/herbivore	-	0.684472	train (deer/herbivore)	not tested	-	0.552662	train (deer/herbivore)	not tested	MBL	NextSeq	SRP225233
Deer_Pool02	Deer_Pool02	deer	2018-05-22	USA, TX	deer/herbivore	-	0.681446	train (deer/herbivore)	not tested	-	0.563509	train (deer/herbivore)	not tested	MBL	NextSeq	SRP225233
Deer_PU11	PU11	deer	2013-11-04	USA, WI	deer/herbivore	-	0.810497	test	deer/herbivore	-	0.607431	train (deer/herbivore)	not tested	MBL	NextSeq	SRP132402
Deer_PU121	PU121	deer	2013-09-26	USA, WI	deer/herbivore	-	0.995055	outlier	-	-	0.981267	outlier	dog	MBL	HiSeq	SRP225233
Deer_PU123	PU123	deer	2013-09-26	USA, WI	deer/herbivore	-	0.99582	outlier	-	-	0.996748	outlier	-	MBL	HiSeq	SRP225233
Deer_PU259	PU259	deer	2017-11-13	USA, GA	deer/herbivore	-	0.726662	train (deer/herbivore)	not tested	-	0.66227	test	deer/herbivore	MBL	NextSeq	SRP225233
Deer_PU260	PU260	deer	2017-11-13	USA, GA	deer/herbivore	-	0.719476	train (deer/herbivore)	not tested	-	0.642552	test	deer/herbivore	MBL	NextSeq	SRP225233
Deer_PU261	PU261	deer	2017-11-13	USA, GA	deer/herbivore	-	0.717777	train (deer/herbivore)	not tested	-	0.554213	train (deer/herbivore)	not tested	MBL	NextSeq	SRP225233
Deer_PU262	PU262	deer	2017-11-13	USA, GA	deer/herbivore	-	0.713367	train (deer/herbivore)	not tested	-	0.60009	train (deer/herbivore)	not tested	MBL	NextSeq	SRP225233
Deer_PU263	PU263	deer	2017-11-13	USA, GA	deer/herbivore	-	0.739196	train (deer/herbivore)	not tested	-	0.59427	train (deer/herbivore)	not tested	MBL	NextSeq	SRP225233
Deer_PU269	PU269	deer	2017-11-13	USA, GA	deer/herbivore	-	0.70551	train (deer/herbivore)	not tested	-	0.602332	train (deer/herbivore)	not tested	MBL	NextSeq	SRP225233
Deer_PU270	PU270	deer	2017-11-13	USA, GA	deer/herbivore	-	0.692286	train (deer/herbivore)	not tested	-	0.592368	train (deer/herbivore)	not tested	MBL	NextSeq	SRP225233
Deer_PU371	PU371	deer	2018-05-22	USA, TX	deer/herbivore	-	0.695874	train (deer/herbivore)	not tested	-	0.610334	train (deer/herbivore)	not tested	MBL	NextSeq	SRP225233
Deer_PU372	PU372	deer	2018-05-22	USA, TX	deer/herbivore	-	0.713428	train (deer/herbivore)	not tested	-	0.657346	test	deer/herbivore	MBL	NextSeq	SRP225233
Deer_PU373	PU373	deer	2018-05-22	USA, TX	deer/herbivore	-	0.706766	train (deer/herbivore)	not tested	-	0.602557	train (deer/herbivore)	not tested	MBL	NextSeq	SRP225233
Deer_PU54	PU54	deer	2014-11-29	USA, WI	deer/herbivore	-	0.914888	test	dog/deer/herbivore	-	0.637622	test	deer/herbivore	MBL	NextSeq	SRP132402
Deer_PU55	PU55	deer	2014-11-29	USA, WI	deer/herbivore	-	0.861101	test	deer/herbivore	-	0.614221	train (deer/herbivore)	not tested	MBL	NextSeq	SRP132402
Deer_PU611	PU611	deer	NA	Australia	deer/herbivore	-	0.69127	train (deer/herbivore)	not tested	-	0.542285	train (deer/herbivore)	not tested	MBL	NextSeq	SRP225233
Deer_PU612	PU612	deer	NA	Australia	deer/herbivore	-	0.698818	train (deer/herbivore)	not tested	-	0.541127	train (deer/herbivore)	not tested	MBL	NextSeq	SRP225233
Deer_PU614	PU614	deer	NA	Australia	deer/herbivore	-	0.694678	train (deer/herbivore)	not tested	-	0.54382	train (deer/herbivore)	not tested	MBL	NextSeq	SRP225233
Deer_PU615	PU615	deer	NA	Australia	deer/herbivore	-	0.6974	train (deer/herbivore)	not tested	-	0.544307	train (deer/herbivore)	not tested	MBL	NextSeq	SRP225233
Deer_PU617	PU617	deer	NA	Australia	deer/herbivore	-	0.710764	train (deer/herbivore)	not tested	-	0.597057	train (deer/herbivore)	not tested	MBL	NextSeq	SRP225233
Deer_PU618	PU618	deer	NA	Australia	deer/herbivore	-	0.696131	train (deer/herbivore)	not tested	-	0.542462	train (deer/herbivore)	not tested	MBL	NextSeq	SRP225233
Deer_PU62	PU62	deer	2015-11-16	USA, OR	deer/herbivore	-	0.779192	test	deer/herbivore	-	0.657494	test	deer/herbivore	MBL	NextSeq	SRP132402
Deer_PU64	PU64	deer	2015-11-16	USA, OR	deer/herbivore	-	0.767701	train (deer/herbivore)	not tested	-	0.733745	test	deer/herbivore	MBL	NextSeq	SRP132402
Dog_132	PU132	dog	2016-10-17	USA, WI	dog	dog 2	0.971613	test	cattle/herbivore	-	0.809023	test	dog	MBL	NextSeq	SRP132402
Dog_133	PU133	dog	2016-10-19	USA, WI	dog	dog 1	0.777182	test	dog	-	0.751201	test	dog	MBL	NextSeq	SRP132402
Dog_134	PU134	dog	2016-11-02	USA, WI	dog	dog 2	0.921694	test	dog	-	0.850993	test	dog	MBL	NextSeq	SRP132402
Dog_135	PU135	dog	2016-11-04	USA, WI	dog	dog 2	0.818996	train (dog)	not tested	-	0.735606	test	dog	MBL	NextSeq	SRP132402
Dog_136	PU136	dog	2016-11-04	USA, WI	dog	dog 2	0.928263	test	pig	-	0.769558	test	dog	MBL	NextSeq	SRP132402
Dog_137	PU137	dog	2016-11-03	USA, WI	dog	dog 2	0.810279	train (dog)	not tested	-	0.811771	test	dog	MBL	NextSeq	SRP132402
Dog_138	PU138	dog	2016-11-03	USA, WI	dog	dog 2	0.814331	train (dog)	not tested	-	0.807482	test	dog	MBL	NextSeq	SRP132402
Dog_139	PU139	dog	2016-11-04	USA, WI	dog	dog 2	0.935584	test	-	-	0.909743	test	dog	MBL	NextSeq	SRP132402
Dog_2	PU2	dog	2013-11-03	USA, WI	dog	dog 2	0.943497	test	dog	-	0.813797	test	dog	MBL	NextSeq	SRP132402
Dog_53	PU53	dog	2014-11-18	Dominican Republic	dog	dog 2	0.810671	train (dog)	not tested	-	0.827378	test	dog	MBL	NextSeq	SRP132402
DOG_IDF5	DOG_IDF5	dog	NA	France	dog	dog 1	0.624141	train (dog)	not tested	-	0.691191	train (dog)	not tested	MBL	NextSeq	SRP225233
DOG_PA	DOG_PA	dog	NA	France	dog	dog 1	0.67936	test	dog	-	0.78734	test	dog	MBL	NextSeq	SRP225233
Dog_Pool01	Dog_Pool01	dog	2018-02-16	USA, CA	dog	dog 2	0.721826	train (dog)	not tested	-	0.63594	train (dog)	not tested	MBL	NextSeq	SRP225233
Dog_Pool02	Dog_Pool02	dog	2018-07-10	USA, TX	dog	dog 1	0.68137	test	dog	-	0.679204	train (dog)	not tested	MBL	NextSeq	SRP225233
Dog_PU04	PU4	dog	2013-11-03	USA, WI	dog	dog 1	0.685089	test	dog	-	0.720085	test	dog	MBL	NextSeq	SRP132402
Dog_PU05	PU5	dog	2013-11-05	USA, WI	dog	dog 1	0.640844	test	dog	-	0.697457	train (dog)	not tested	MBL	NextSeq	SRP132402
Dog_PU06	PU6	dog	2013-11-05	USA, WI	dog	dog 1	0.662485	test	dog	-	0.667624	train (dog)	not tested	MBL	NextSeq	SRP132402
Dog_PU07	PU7	dog	2013-11-03	USA, WI	dog	dog 2	0.916746	test	dog	-	0.669514	train (dog)	not tested	MBL	NextSeq	SRP132402
Dog_PU08	PU8	dog	2013-11-03	USA, WI	dog	dog 1	0.631384	train (dog)	not tested	-	0.660785	train (dog)	not tested	MBL	NextSeq	SRP132402
Dog_PU1	PU1	dog	2013-11-13	USA, WI	dog	dog 2	0.956509	test	dog	-	0.828751	test	dog	MBL	NextSeq	SRP132402
Dog_PU12	PU12	dog	2013-11-06	USA, WI	dog	dog 2	0.822873	train (dog)	not tested	-	0.722256	test	dog	MBL	NextSeq	SRP132402
Dog_PU13	PU13	dog	2013-11-06	USA, WI	dog	dog 1	0.629293	train (dog)	not tested	-	0.693602	train (dog)	not tested	MBL	NextSeq	SRP132402
Dog_PU150	PU150	dog	2016-11-07	USA, WI	dog	dog 1	0.683352	test	dog	-	0.739403	test	dog	MBL	NextSeq	SRP225233
Dog_PU161	PU161	dog	2017-02-09	USA, WI	dog	dog 1	0.679033	test	dog	-	0.790247	test	dog	MBL	NextSeq	SRP225233
Dog_PU17	PU17	dog	2013-11-11	USA, WI	dog	dog 2	0.892803	test	dog	-	0.669762	train (dog)	not tested	MBL	NextSeq	SRP132402
Dog_PU19	PU19	dog	2013-11-11	USA, WI	dog	dog 1	0.656624	test	dog	-	0.655375	train (dog)	not tested	MBL	NextSeq	SRP132402
Dog_PU20	PU20	dog	2013-11-14	USA, WI	dog	dog 1	0.65512	test	dog	-	0.648506	train (dog)	not tested	MBL	NextSeq	SRP132402
Dog_PU23	PU23	dog	2013-11-09	USA, WI	dog	dog 2	0.843706	test	dog	-	0.677243	train (dog)	not tested	MBL	NextSeq	SRP132402
Dog_PU317	PU317	dog	2018-03-09	USA, NC	dog	dog 2	0.963866	test	-	-	0.692145	train (dog)	not tested	MBL	NextSeq	SRP225233
Dog_PU318	PU318	dog	2018-03-12	USA, NC	dog	dog 1	0.706257	test	dog	-	0.770734	test	dog	MBL	NextSeq	SRP225233
Dog_PU319	PU319	dog	2018-02-01	USA, NC	dog	dog 2	0.936463	test	-	-	0.735341	test	dog	MBL	NextSeq	SRP225233
Dog_PU380	PU380	dog	2018-05-22	USA, TX	dog	dog 1	0.679339	test	dog	-	0.720839	test	dog	MBL	NextSeq	SRP225233
Dog_PU621	PU621	dog	NA	Australia	dog	dog 2	0.827447	test	dog	-	0.762218	test	dog	MBL	NextSeq	SRP225233
Dog_PU622	PU622	dog	NA	Australia	dog	dog 1	0.68797	test	dog	-	0.768228	test	dog	MBL	NextSeq	SRP225233
Dog_PU623	PU623	dog	NA	Australia	dog	dog 1	0.760894	test	dog	-	0.801316	test	dog	MBL	NextSeq	SRP225233
Dog_PU624	PU624	dog	NA	Australia	dog	dog 1	0.625366	train (dog)	not tested	-	0.699142	train (dog)	not tested	MBL	NextSeq	SRP225233
Dog_PU625	PU625	dog	NA	Australia	dog	dog 1	0.627946	train (dog)	not tested	-	0.71693	test	dog	MBL	NextSeq	SRP225233
Dog_PU626	PU626	dog	NA	Australia	dog	dog 1	0.632535	train (dog)	not tested	-	0.686226	train (dog)	not tested	MBL	NextSeq	SRP225233
Dog_PU627	PU627	dog	NA	Australia	dog	dog 1	0.636829	train (dog)	not tested	-	0.771319	test	dog	MBL	NextSeq	SRP225233
Dog_PU628	PU628	dog	NA	Australia	dog	dog 1	0.63855	train (dog)	not tested	-	0.731082	test	dog	MBL	NextSeq	SRP225233
Dog_PU629	PU629	dog	NA	Australia	dog	dog 1	0.64079	test	dog	-	0.816289	test	dog	MBL	NextSeq	SRP225233
Dog_PU630	PU630	dog	NA	Australia	dog	dog 1	0.663496	test	dog	-	0.699652	test	dog	MBL	NextSeq	SRP225233
DOG_SWEANY	DOG_SWEANY	dog	NA	France	dog	dog 2	0.783558	train (dog)	not tested	-	0.691691	train (dog)	not tested	MBL	NextSeq	SRP225233
Duncansville_161	FT13937	sewage	2013-05-06	USA, PA	sewage	-	0.301218	train (sewage)	not tested	-	0.304283	train (sewage)	not tested	MBL	HiSeq	SRP041262
Duncansville_52	FT12580	sewage	2012-08-09	USA, PA	sewage	-	0.37124	train (sewage)	not tested	-	0.349716	test	sewage	MBL	HiSeq	SRP041262
GOOSE_CRETEIL	GOOSE_CRETEIL	goose	NA	France	not classified	-	0.915831	test	-	-	0.809967	test	-	MBL	NextSeq	SRP225233
GOOSE_CRETEIL_2	GOOSE_CRETEIL_2	goose	NA	France	not classified	-	0.870568	test	-	-	0.791353	test	-	MBL	NextSeq	SRP225233
Goose_PU125	PU125	goose	2016-04-04	USA, WI	not classified	-	0.906374	test	-	-	0.964606	test	-	MBL	NextSeq	SRP225233
Goose_PU126	PU126	goose	2016-04-04	USA, WI	not classified	-	0.899356	test	herbivore	-	0.86171	test	-	MBL	NextSeq	SRP132402
Goose_PU168	PU168	goose	2017-04-13	USA, WI	not classified	-	0.873693	test	herbivore	-	0.790628	test	-	MBL	NextSeq	SRP225233
Goose_PU170	PU170	goose	2017-04-13	USA, WI	not classified	-	0.886365	test	herbivore	-	0.917244	test	-	MBL	NextSeq	SRP225233
Goose_PU179	PU179	goose	2017-04-15	USA, WI	not classified	-	0.889096	test	-	-	0.768362	test	-	MBL	NextSeq	SRP225233
Goose_PU180	PU180	goose	2017-04-15	USA, WI	not classified	-	0.879928	test	-	-	0.812778	test	-	MBL	NextSeq	SRP225233
Goose_PU181	PU181	goose	2017-04-15	USA, WI	not classified	-	0.851089	test	-	-	0.804517	test	-	MBL	NextSeq	SRP225233
Goose_PU354	PU354	goose	2018-05-22	USA, TX	not classified	-	0.887582	test	-	-	0.834986	test	-	MBL	NextSeq	SRP225233
Goose_PU355	PU355	goose	2018-05-22	USA, TX	not classified	-	0.910638	test	-	-	0.874031	test	-	MBL	NextSeq	SRP225233
Goose_PU356	PU356	goose	2018-05-22	USA, TX	not classified	-	0.882003	test	-	-	0.849812	test	-	MBL	NextSeq	SRP225233
Goose_PU357	PU357	goose	2018-05-22	USA, TX	not classified	-	0.891628	test	-	-	0.853448	test	-	MBL	NextSeq	SRP225233
Hens_PU185	PU185	chicken	2017-04-17	USA, WI	not classified	-	0.81915	test	-	-	0.790014	test	-	MBL	NextSeq	SRP225233
Hens_PU186	PU186	chicken	2017-04-17	USA, WI	not classified	-	0.805198	test	herbivore	-	0.82739	test	-	MBL	NextSeq	SRP225233
Hens_PU187	PU187	chicken	2017-04-17	USA, WI	not classified	-	0.86486	test	herbivore	-	0.828803	test	-	MBL	NextSeq	SRP225233
Honouliuli_220	FT14304	sewage	2013-06-04	USA, HA	sewage	-	0.35797	train (sewage)	not tested	-	0.379572	test	sewage	MBL	HiSeq	SRP041262
Honouliuli_78	FT12935	sewage	2012-09-07	USA, HA	sewage	-	0.461029	test	sewage	-	0.374992	test	sewage	MBL	HiSeq	SRP041262
Horse_Pool01	Horse_Pool01	horse	2018-06-04	USA, TX	herbivore	-	0.872709	test	cattle/herbivore	-	0.743369	test	cattle/herbivore	MBL	NextSeq	SRP225233
Horse_PU335	PU335	horse	2018-04-23	USA, IL	herbivore	-	0.970919	outlier	herbivore	-	0.957946	outlier	dog	MBL	HiSeq	SRP225233
Horse_PU338	PU338	horse	2018-04-24	USA, WI	herbivore	-	0.990649	outlier	-	-	0.962119	outlier	dog	MBL	HiSeq	SRP225233
Horse_PU339	PU339	horse	2018-04-23	USA, WI	herbivore	-	0.998774	outlier	-	-	0.965738	outlier	-	MBL	HiSeq	SRP225233
Horse_PU340	PU340	horse	2018-04-23	USA, WI	herbivore	-	0.840038	test	cattle/herbivore	-	0.749885	test	cattle/herbivore	MBL	NextSeq	SRP225233
Horse_PU341	PU341	horse	2018-04-28	USA, IL	herbivore	-	0.842021	test	cattle/herbivore	-	0.746557	test	cattle/herbivore	MBL	NextSeq	SRP225233
Horse_PU36	PU36	horse	2013-12-12	Australia	herbivore	-	0.858545	test	cattle/herbivore	-	0.770968	test	cattle/herbivore	MBL	NextSeq	SRP225233
Horse_PU37	PU37	horse	2013-12-12	Australia	herbivore	-	0.853865	test	cattle/herbivore	-	0.761854	test	cattle/deer/herbivore	MBL	NextSeq	SRP225233
Horse_PU38	PU38	horse	2013-12-12	Australia	herbivore	-	0.847201	test	cattle/herbivore	-	0.756667	test	cattle/herbivore	MBL	NextSeq	SRP225233
Horse_PU39	PU39	horse	2013-12-12	Australia	herbivore	-	0.997923	outlier	herbivore	-	0.964027	outlier	-	MBL	HiSeq	SRP225233
Horse_PU534	PU534	horse	2018-11-20	USA, TX	herbivore	-	0.84924	test	cattle/herbivore	-	0.744077	test	cattle/herbivore	MBL	NextSeq	SRP225233
Horse_PU641	PU641	horse	NA	Australia	herbivore	-	0.862075	test	cattle/herbivore	-	0.767608	test	cattle/herbivore	MBL	NextSeq	SRP225233
Horse_PU642	PU642	horse	NA	Australia	herbivore	-	0.852869	test	cattle/herbivore	-	0.762276	test	cattle/herbivore	MBL	NextSeq	SRP225233
Horse_PU643	PU643	horse	NA	Australia	herbivore	-	0.878144	test	cattle/herbivore	-	0.731727	test	cattle/herbivore	MBL	NextSeq	SRP225233
Horse_PU644	PU644	horse	NA	Australia	herbivore	-	0.85521	test	cattle/herbivore	-	0.709435	test	cattle/herbivore	MBL	NextSeq	SRP225233
Horse_PU645	PU645	horse	NA	Australia	herbivore	-	0.84835	test	cattle/herbivore	-	0.734113	test	cattle/herbivore	MBL	NextSeq	SRP225233
Horse_PU646	PU646	horse	NA	Australia	herbivore	-	0.856483	test	cattle/herbivore	-	0.745418	test	cattle/herbivore	MBL	NextSeq	SRP225233
Horse_PU647	PU647	horse	NA	Australia	herbivore	-	0.833839	test	cattle/herbivore	-	0.722024	test	cattle/herbivore	MBL	NextSeq	SRP225233
Horse_PU648	PU648	horse	NA	Australia	herbivore	-	0.886309	test	cattle/herbivore	-	0.734351	test	cattle/herbivore	MBL	NextSeq	SRP225233
Horse_PU649	PU649	horse	NA	Australia	herbivore	-	0.845034	test	cattle/herbivore	-	0.745122	test	cattle/herbivore	MBL	NextSeq	SRP225233
Horse_PU650	PU650	horse	NA	Australia	herbivore	-	0.842102	test	cattle/herbivore	-	0.70741	test	cattle/herbivore	MBL	NextSeq	SRP225233
JI_INF017	FT21018	sewage	2016-01-06	USA, WI	sewage	-	0.321534	train (sewage)	not tested	-	0.324972	train (sewage)	not tested	MBL	NextSeq	SRP233893
JI_INF020	FT21143	sewage	2011-04-07	USA, WI	sewage	-	0.337806	train (sewage)	not tested	-	0.317478	train (sewage)	not tested	MBL	NextSeq	SRP233893
JI_INF021	FT21201	sewage	2016-05-02	USA, WI	sewage	-	0.332294	train (sewage)	not tested	-	0.308061	train (sewage)	not tested	MBL	NextSeq	SRP233893
JI_INF022	FT21391	sewage	2016-06-08	USA, WI	sewage	-	0.343747	train (sewage)	not tested	-	0.331111	train (sewage)	not tested	MBL	NextSeq	SRP233893
Juneau_Douglas_165	FT13941	sewage	2013-05-16	USA, AK	sewage	-	0.368499	train (sewage)	not tested	-	0.39617	test	sewage	MBL	HiSeq	SRP041262
Juneau_Douglas_77	FT12889	sewage	2012-09-06	USA, AK	sewage	-	0.332952	train (sewage)	not tested	-	0.295968	train (sewage)	not tested	MBL	HiSeq	SRP041262
Kangaroo_PU40	PU40	kangaroo	2013-12-12	Australia	herbivore	-	0.958483	outlier	herbivore	-	0.961224	outlier	-	MBL	HiSeq	SRP225233
Kangaroo_PU42	PU42	kangaroo	2013-12-12	Australia	herbivore	-	0.884083	outlier	herbivore	-	0.954529	outlier	herbivore	MBL	HiSeq	SRP225233
Kangaroo_PU43	PU43	kangaroo	2013-12-12	Australia	herbivore	-	0.848782	test	cattle/herbivore	-	0.745346	test	cattle/herbivore	MBL	NextSeq	SRP225233
Kangaroo_PU44	PU44	kangaroo	2013-12-12	Australia	herbivore	-	0.852901	test	cattle/herbivore	-	0.753152	test	cattle/herbivore	MBL	NextSeq	SRP225233
Kangaroo_PU691	PU691	kangaroo	NA	Australia	herbivore	-	0.733595	test	cattle/herbivore	-	0.716028	test	herbivore	MBL	NextSeq	SRP225233
Kangaroo_PU692	PU692	kangaroo	NA	Australia	herbivore	-	0.723979	test	cattle/herbivore	-	0.668789	test	herbivore	MBL	NextSeq	SRP225233
Kangaroo_PU693	PU693	kangaroo	NA	Australia	herbivore	-	0.738073	test	cattle/herbivore	-	0.669318	test	herbivore	MBL	NextSeq	SRP225233
Kangaroo_PU694	PU694	kangaroo	NA	Australia	herbivore	-	0.72274	test	cattle/herbivore	-	0.679376	test	cattle/herbivore	MBL	NextSeq	SRP225233
Kangaroo_PU695	PU695	kangaroo	NA	Australia	herbivore	-	0.727614	test	cattle/herbivore	-	0.682391	test	herbivore	MBL	NextSeq	SRP225233
Milwaukee_JI_199	FT13984	sewage	2013-04-30	USA, WI	sewage	-	0.298231	train (sewage)	not tested	-	0.290724	train (sewage)	not tested	MBL	HiSeq	SRP041262
Milwaukee_SS_200	FT13985	sewage	2013-04-30	USA, WI	sewage	-	0.351804	train (sewage)	not tested	-	0.367416	test	sewage	MBL	HiSeq	SRP041262
MKE_ISCO01_18755	FT18755	contaminated_river_sample	2015-04-10	USA, WI	sewage/cattle/herbivore	-	-	test	sewage	-	-	test	sewage	MBL	NextSeq	SRP168560
MKE_ISCO02_18756	FT18756	contaminated_river_sample	2015-04-10	USA, WI	sewage/cattle/herbivore	-	-	test	sewage	-	-	test	sewage	MBL	NextSeq	SRP168560
MKE_ISCO03_18757	FT18757	contaminated_river_sample	2015-04-10	USA, WI	sewage/cattle/herbivore	-	-	test	sewage	-	-	test	sewage	MBL	NextSeq	SRP168560
MKE_ISCO05_18759	FT18759	contaminated_river_sample	2015-04-10	USA, WI	sewage/cattle/herbivore	-	-	test	sewage	-	-	test	sewage	MBL	NextSeq	SRP168560
MKE_ISCO07_18761	FT18761	contaminated_river_sample	2015-04-10	USA, WI	sewage/cattle/herbivore	-	-	test	sewage	-	-	test	sewage	MBL	NextSeq	SRP168560
MKE_ISCO09_18763	FT18763	contaminated_river_sample	2015-04-10	USA, WI	sewage/cattle/herbivore	-	-	test	sewage/herbivore	-	-	test	sewage/herbivore	MBL	NextSeq	SRP168560
MKE_ISCO11_18765	FT18765	contaminated_river_sample	2015-04-10	USA, WI	sewage/cattle/herbivore	-	-	test	sewage	-	-	test	sewage/cattle/deer/herbivore	MBL	NextSeq	SRP168560
Pig_140	PU140	pig	2016-11-04	USA, OH	pig	-	0.67882	test	pig	-	0.777512	test	pig	MBL	NextSeq	SRP132402
Pig_142	PU142	pig	2016-11-04	USA, OH	pig	-	0.689864	test	dog/pig	-	0.757428	test	pig	MBL	NextSeq	SRP132402
Pig_143	PU143	pig	2016-11-04	USA, OH	pig	-	0.687405	test	pig	-	0.714855	test	pig	MBL	NextSeq	SRP132402
Pig_144	PU144	pig	2016-11-04	USA, OH	pig	-	0.691986	test	pig	-	0.833434	test	pig	MBL	NextSeq	SRP132402
Pig_145	PU145	pig	2016-11-04	USA, OH	pig	-	0.698963	test	pig	-	0.81465	test	pig	MBL	NextSeq	SRP132402
Pig_146	PU146	pig	2016-11-04	USA, OH	pig	-	0.987083	outlier	-	-	0.844048	test	pig	MBL	HiSeq	SRP132402
Pig_147	PU147	pig	2017-04-14	USA, OH	pig	-	0.987019	outlier	-	-	0.870119	outlier	pig	MBL	HiSeq	SRP132402
Pig_148	PU148	pig	2016-11-04	USA, OH	pig	-	0.742174	test	pig/deer	-	0.653671	test	pig	MBL	NextSeq	SRP132402
Pig_149	PU149	pig	2016-11-04	USA, OH	pig	-	0.667399	test	pig	-	0.634503	test	pig	MBL	NextSeq	SRP132402
Pig_187	PU155	pig	NA	USA, OH	pig	-	0.745804	test	pig	-	0.745818	test	pig	MBL	NextSeq	SRP132402
Pig_188	PU156	pig	NA	USA, OH	pig	-	0.663659	test	pig	-	0.664568	test	pig	MBL	NextSeq	SRP132402
Pig_189	PU157	pig	NA	USA, OH	pig	-	0.688861	test	pig	-	0.663641	test	pig	MBL	NextSeq	SRP132402
Pig_190	PU158	pig	NA	USA, OH	pig	-	0.671852	test	pig	-	0.677562	test	pig	MBL	NextSeq	SRP132402
Pig_27	PU152	pig	NA	USA, OH	pig	-	0.681695	test	pig	-	0.714701	test	pig	MBL	NextSeq	SRP132402
Pig_28	PU153	pig	NA	USA, OH	pig	-	0.731143	test	pig	-	0.730322	test	pig	MBL	NextSeq	SRP132402
Pig_30	PU154	pig	NA	USA, OH	pig	-	0.757381	test	pig	-	0.758766	test	pig	MBL	NextSeq	SRP132402
Pig_8313	PU159	pig	NA	USA, OH	pig	-	0.687078	test	pig	-	0.632337	train (pig)	not tested	MBL	NextSeq	SRP132402
Pig_8409	PU160	pig	NA	USA, OH	pig	-	0.736874	test	pig	-	0.618798	train (pig)	not tested	MBL	NextSeq	SRP132402
Pig_Pool01	Pig_Pool01	pig	2017-06-27	USA, GA	pig	-	0.581734	train (pig)	not tested	-	0.609809	train (pig)	not tested	MBL	NextSeq	SRP225233
Pig_Pool02	Pig_Pool02	pig	2018-07-09	USA, TX	pig	-	0.635327	test	pig	-	0.606317	train (pig)	not tested	MBL	NextSeq	SRP225233
Pig_PU210	PU210	pig	2017-07-05	USA, TX	pig	-	0.637327	test	pig	-	0.638721	test	pig	MBL	NextSeq	SRP225233
Pig_PU211	PU211	pig	2017-07-05	USA, TX	pig	-	0.707274	test	pig	-	0.67835	test	pig	MBL	NextSeq	SRP225233
Pig_PU212	PU212	pig	2017-07-05	USA, TX	pig	-	0.709582	test	pig	-	0.647126	test	pig	MBL	NextSeq	SRP225233
Pig_PU213	PU213	pig	2017-07-05	USA, TX	pig	-	0.664119	test	pig	-	0.677869	test	pig	MBL	NextSeq	SRP225233
Pig_PU214	PU214	pig	2017-07-05	USA, TX	pig	-	0.636908	test	pig	-	0.695412	test	pig	MBL	NextSeq	SRP225233
Pig_PU215	PU215	pig	2017-07-12	USA, TX	pig	-	0.618836	train (pig)	not tested	-	0.634672	test	pig	MBL	NextSeq	SRP225233
Pig_PU216	PU216	pig	2017-07-12	USA, TX	pig	-	0.608528	train (pig)	not tested	-	0.627778	train (pig)	not tested	MBL	NextSeq	SRP225233
Pig_PU217	PU217	pig	2017-07-12	USA, TX	pig	-	0.585304	train (pig)	not tested	-	0.607383	train (pig)	not tested	MBL	NextSeq	SRP225233
Pig_PU218	PU218	pig	2017-07-12	USA, TX	pig	-	0.633747	train (pig)	not tested	-	0.621576	train (pig)	not tested	MBL	NextSeq	SRP225233
Pig_PU281	PU281	pig	2017-11-27	USA, GA	pig	-	0.602234	train (pig)	not tested	-	0.608245	train (pig)	not tested	MBL	NextSeq	SRP225233
Pig_PU282	PU282	pig	2017-11-27	USA, GA	pig	-	0.555827	train (pig)	not tested	-	0.585879	train (pig)	not tested	MBL	NextSeq	SRP225233
Pig_PU283	PU283	pig	2017-11-27	USA, GA	pig	-	0.615229	train (pig)	not tested	-	0.633345	train (pig)	not tested	MBL	NextSeq	SRP225233
Pig_PU284	PU284	pig	2017-11-27	USA, GA	pig	-	0.607317	train (pig)	not tested	-	0.619134	train (pig)	not tested	MBL	NextSeq	SRP225233
Pig_PU285	PU285	pig	2017-11-27	USA, GA	pig	-	0.628731	train (pig)	not tested	-	0.67363	test	pig	MBL	NextSeq	SRP225233
Pig_PU286	PU286	pig	2017-11-27	USA, GA	pig	-	0.615161	train (pig)	not tested	-	0.642163	test	pig	MBL	NextSeq	SRP225233
Pig_PU287	PU287	pig	2017-11-27	USA, GA	pig	-	0.618801	train (pig)	not tested	-	0.636537	test	pig	MBL	NextSeq	SRP225233
Pig_PU288	PU288	pig	2017-11-27	USA, GA	pig	-	0.635667	test	pig	-	0.637501	test	pig	MBL	NextSeq	SRP225233
Pig_PU290	PU290	pig	2017-11-27	USA, GA	pig	-	0.755508	test	pig	-	0.732962	test	pig	MBL	NextSeq	SRP225233
Pig_PU291	PU291	pig	2017-11-27	USA, GA	pig	-	0.749846	test	pig	-	0.675888	test	pig	MBL	NextSeq	SRP225233
Pig_PU293	PU293	pig	2017-11-21	USA, IL	pig	-	0.701022	test	pig	-	0.669698	test	pig	MBL	NextSeq	SRP225233
Pig_PU299	PU299	pig	2018-03-16	USA, WI	pig	-	0.768559	test	pig	-	0.657573	test	pig	MBL	NextSeq	SRP225233
Pig_PU300	PU300	pig	2018-03-16	USA, WI	pig	-	0.743484	test	pig	-	0.703933	test	pig/herbivore	MBL	NextSeq	SRP225233
Pig_PU351	PU351	pig	2018-04-23	USA, WI	pig	-	0.756134	test	pig	-	0.720876	test	pig	MBL	NextSeq	SRP225233
Pig_PU352	PU352	pig	2018-04-11	USA, IL	pig	-	0.66376	test	pig	-	0.709276	test	pig	MBL	NextSeq	SRP225233
Pig_PU353	PU353	pig	2018-04-11	USA, IL	pig	-	0.745532	test	pig	-	0.844995	test	pig	MBL	NextSeq	SRP225233
Pig_PU607	PU607	pig	NA	Australia	pig	-	0.800346	test	pig	-	0.687403	test	pig/herbivore	MBL	NextSeq	SRP225233
Pig_PU608	PU608	pig	NA	Australia	pig	-	0.794197	test	pig	-	0.700527	test	pig	MBL	NextSeq	SRP225233
Pig_PU610	PU610	pig	NA	Australia	pig	-	0.803746	test	pig	-	0.695766	test	pig	MBL	NextSeq	SRP225233
Portland_101	FT13365	sewage	2013-01-16	USA, OR	sewage	-	0.29879	train (sewage)	not tested	-	0.313428	train (sewage)	not tested	MBL	HiSeq	SRP041262
Portland_206	FT13993	sewage	2013-05-02	USA, OR	sewage	-	0.306382	train (sewage)	not tested	-	0.299977	train (sewage)	not tested	MBL	HiSeq	SRP041262
RABBIT_CHAMPS	RABBIT_CHAMPS	rabbit	NA	France	not classified	-	0.999584	test	-	-	0.99173	test	-	MBL	NextSeq	SRP225233
RABBIT_CRETEIL	RABBIT_CRETEIL	rabbit	NA	France	not classified	-	0.815865	test	dog	-	0.774028	test	-	MBL	NextSeq	SRP225233
RABBIT_CRETEIL_2	RABBIT_CRETEIL_2	rabbit	NA	France	not classified	-	0.825274	test	-	-	0.782676	test	herbivore	MBL	NextSeq	SRP225233
Rabbit_Pool01	Rabbit_Pool01	rabbit	2018-06-04	USA, TX	not classified	-	0.863767	test	herbivore	-	0.84149	test	-	MBL	NextSeq	SRP225233
Rabbit_Pool02	Rabbit_Pool02	rabbit	2018-07-09	USA, TX	not classified	-	0.906232	test	-	-	0.894212	test	-	MBL	NextSeq	SRP225233
Rabbit_PU26	PU26	rabbit	2013-11-17	USA, WI	not classified	-	0.848617	test	-	-	0.888991	test	-	MBL	NextSeq	SRP132402
Rabbit_PU27	PU27	rabbit	2013-11-22	USA, WI	not classified	-	0.848223	test	herbivore	-	0.800111	test	-	MBL	NextSeq	SRP225233
Rabbit_PU527	PU527	rabbit	2018-07-08	USA, TX	not classified	-	0.864137	test	-	-	0.845895	test	-	MBL	NextSeq	SRP225233
Rabbit_PU528	PU528	rabbit	2018-07-08	USA, TX	not classified	-	0.864091	test	deer	-	0.858254	test	-	MBL	NextSeq	SRP225233
Rabbit_PU529	PU529	rabbit	2018-07-08	USA, TX	not classified	-	0.937009	test	deer/herbivore	-	0.850393	test	deer/herbivore	MBL	NextSeq	SRP225233
Rabbit_PU9	PU9	rabbit	2015-11-06	USA, WI	not classified	-	0.942764	test	dog/deer/herbivore	-	0.899585	test	-	MBL	NextSeq	SRP132402
RABBIT_VANNES_1	RABBIT_VANNES_1	rabbit	NA	France	not classified	-	0.825804	test	-	-	0.812848	test	herbivore	MBL	NextSeq	SRP225233
RABBIT_VANNES_2	RABBIT_VANNES_2	rabbit	NA	France	not classified	-	0.823784	test	-	-	0.822966	test	-	MBL	NextSeq	SRP225233
Raccoon_100	PU100	raccoon	NA	USA, WI	not classified	-	0.976761	test	dog	-	0.868406	test	dog	MBL	NextSeq	SRP132402
Raccoon_101	PU101	raccoon	NA	USA, WI	not classified	-	0.943548	test	dog	-	0.875816	test	dog	MBL	NextSeq	SRP132402
Raccoon_102	PU102	raccoon	NA	USA, WI	not classified	-	0.878793	test	-	-	0.887245	test	-	MBL	NextSeq	SRP132402
Raccoon_106	PU106	raccoon	2008-07-02	USA, WI	not classified	-	0.850496	test	herbivore	-	0.794193	test	-	MBL	NextSeq	SRP132402
Raccoon_107	PU107	raccoon	2008-07-02	USA, WI	not classified	-	0.959046	test	-	-	0.785826	test	-	MBL	NextSeq	SRP132402
Raccoon_108	PU108	raccoon	2008-07-02	USA, WI	not classified	-	0.838295	test	-	-	0.782497	test	dog	MBL	NextSeq	SRP132402
Raccoon_114	PU114	raccoon	2008-07-02	USA, WI	not classified	-	0.839569	test	-	-	0.773451	test	dog	MBL	NextSeq	SRP132402
Raccoon_95	PU95	raccoon	2015-05-27	USA, WI	not classified	-	0.855255	test	deer/herbivore	-	0.881401	test	-	MBL	NextSeq	SRP132402
Raccoon_PU110	PU110	raccoon	2008-07-02	USA, WI	not classified	-	0.723309	test	cattle/herbivore	-	0.682586	test	cattle/herbivore	MBL	NextSeq	SRP225233
Raccoon_PU111	PU111	raccoon	2008-07-02	USA, WI	not classified	-	0.699835	test	cattle/herbivore	-	0.640571	test	cattle/herbivore	MBL	NextSeq	SRP225233
Raccoon_PU112	PU112	raccoon	2008-07-02	USA, WI	not classified	-	0.719156	test	cattle/herbivore	-	0.659566	test	cattle/herbivore	MBL	NextSeq	SRP225233
Raccoon_PU113	PU113	raccoon	2008-07-02	USA, WI	not classified	-	0.704959	test	cattle/herbivore	-	0.638729	test	cattle/herbivore	MBL	NextSeq	SRP225233
Raccoon_PU128	PU128	raccoon	2016-05-12	USA, WI	not classified	-	0.710031	test	cattle/deer/herbivore	-	0.663961	test	cattle/herbivore	MBL	NextSeq	SRP225233
Raccoon_PU129	PU129	raccoon	2016-05-12	USA, WI	not classified	-	0.731313	test	cattle/deer/herbivore	-	0.663505	test	cattle/herbivore	MBL	NextSeq	SRP225233
Raccoon_PU130	PU130	raccoon	2016-05-20	USA, WI	not classified	-	0.717197	test	cattle/deer/herbivore	-	0.656865	test	cattle/herbivore	MBL	NextSeq	SRP225233
Raccoon_PU131	PU131	raccoon	2016-05-20	USA, WI	not classified	-	0.70702	test	cattle/deer/herbivore	-	0.666518	test	cattle/herbivore	MBL	NextSeq	SRP225233
Raccoon_PU271	PU271	raccoon	2017-11-20	USA, WI	not classified	-	0.923369	test	cattle/deer/herbivore	-	0.832711	test	herbivore	MBL	NextSeq	SRP225233
Raccoon_PU272	PU272	raccoon	2017-11-20	USA, WI	not classified	-	0.937695	test	-	-	0.870643	test	herbivore	MBL	NextSeq	SRP225233
Raccoon_PU273	PU273	raccoon	2017-11-20	USA, WI	not classified	-	0.832437	test	herbivore	-	0.789754	test	herbivore	MBL	NextSeq	SRP225233
Raccoon_PU275	PU275	raccoon	2017-11-20	USA, WI	not classified	-	0.838574	test	herbivore	-	0.78548	test	dog	MBL	NextSeq	SRP225233
Raccoon_PU276	PU276	raccoon	2017-11-20	USA, WI	not classified	-	0.833883	test	herbivore	-	0.773591	test	dog	MBL	NextSeq	SRP225233
Raccoon_PU362	PU362	raccoon	2018-05-22	USA, TX	not classified	-	0.724359	test	cattle/herbivore	-	0.644836	test	cattle/herbivore	MBL	NextSeq	SRP225233
Raccoon_PU363	PU363	raccoon	2018-05-22	USA, TX	not classified	-	0.713676	test	cattle/herbivore	-	0.654719	test	cattle/herbivore	MBL	NextSeq	SRP225233
Raccoon_PU364	PU364	raccoon	2018-05-22	USA, TX	not classified	-	0.699965	test	cattle/herbivore	-	0.653216	test	cattle/herbivore	MBL	NextSeq	SRP225233
Raccoon_PU365	PU365	raccoon	2018-05-22	USA, TX	not classified	-	0.720554	test	cattle/herbivore	-	0.64583	test	cattle/herbivore	MBL	NextSeq	SRP225233
Raccoon_PU52	PU52	raccoon	2014-11-13	USA, WI	not classified	-	0.943662	test	dog	-	0.821892	test	dog	MBL	NextSeq	SRP132402
Reus_Spain	Reus_Spain	sewage	2013-09-30	Spain	sewage	-	0.590075	outlier	sewage/dog	-	0.4733	outlier	sewage	MBL	HiSeq	SRP132402
Reus_Spain_80	FT12964	sewage	2012-08-01	Spain	sewage	-	0.578349	outlier	sewage	-	0.619345	outlier	sewage	MBL	HiSeq	SRP132402
Ruminant_PU70_91	PU70-91	ruminant	2015-01-26	USA, WI	herbivore	-	-	test	cattle/deer/herbivore	-	-	test	cattle/deer/herbivore	MBL	NextSeq	SRP132402
Sheep_Pool01	Sheep_Pool01	sheep	2018-06-04	USA, TX	herbivore	-	0.582751	test	deer/herbivore	-	0.449755	test	deer/herbivore	MBL	NextSeq	SRP225233
Sheep_PU535	PU535	sheep	2018-11-20	USA, TX	herbivore	-	0.842843	test	deer/herbivore	-	0.645725	test	deer/herbivore	MBL	NextSeq	SRP225233
Sheep_PU536	PU536	sheep	2018-11-20	USA, TX	herbivore	-	0.845644	test	deer/herbivore	-	0.866328	outlier	deer/herbivore	MBL	NextSeq	SRP225233
Sheep_PU631	PU631	sheep	NA	Australia	herbivore	-	0.547012	test	deer/herbivore	-	0.441004	test	deer/herbivore	MBL	NextSeq	SRP225233
Sheep_PU632	PU632	sheep	NA	Australia	herbivore	-	0.592208	test	deer/herbivore	-	0.433026	test	deer/herbivore	MBL	NextSeq	SRP225233
Sheep_PU633	PU633	sheep	NA	Australia	herbivore	-	0.586864	test	deer/herbivore	-	0.447892	test	deer/herbivore	MBL	NextSeq	SRP225233
Sheep_PU635	PU635	sheep	NA	Australia	herbivore	-	0.550064	test	deer/herbivore	-	0.450066	test	deer/herbivore	MBL	NextSeq	SRP225233
Sheep_PU636	PU636	sheep	NA	Australia	herbivore	-	0.539198	test	deer/herbivore	-	0.478353	test	deer/herbivore	MBL	NextSeq	SRP225233
Sheep_PU637	PU637	sheep	NA	Australia	herbivore	-	0.547365	test	deer/herbivore	-	0.432368	test	deer/herbivore	MBL	NextSeq	SRP225233
Sheep_PU638	PU638	sheep	NA	Australia	herbivore	-	0.572712	test	deer/herbivore	-	0.431366	test	deer/herbivore	MBL	NextSeq	SRP225233
Sheep_PU640	PU640	sheep	NA	Australia	herbivore	-	0.622336	test	deer/herbivore	-	0.452118	test	deer/herbivore	MBL	NextSeq	SRP225233
Springboro_08	FT12534	sewage	2012-08-09	USA, OH	sewage	-	0.432228	test	sewage/dog	-	0.359788	test	sewage	MBL	HiSeq	SRP041262
Springboro_210	FT13999	sewage	2013-04-30	USA, OH	sewage	-	0.341844	train (sewage)	not tested	-	0.298257	train (sewage)	not tested	MBL	HiSeq	SRP041262
SPRINGBORO_89	FT13353	sewage	2013-01-18	USA, OH	sewage	-	0.389852	test	sewage/dog	-	0.312133	train (sewage)	not tested	MBL	HiSeq	SRP132402
SS_INF028	FT22351	sewage	2017-01-05	USA, WI	sewage	-	0.332445	train (sewage)	not tested	-	0.340736	train (sewage)	not tested	MBL	NextSeq	SRP233893
SS_INF031	FT22437	sewage	2017-04-03	USA, WI	sewage	-	0.35739	train (sewage)	not tested	-	0.331178	train (sewage)	not tested	MBL	NextSeq	SRP233893
SS_INF032	FT22470	sewage	2017-05-01	USA, WI	sewage	-	0.433974	test	sewage	-	0.340144	train (sewage)	not tested	MBL	NextSeq	SRP233893
SS_INF033	FT22759	sewage	2017-06-07	USA, WI	sewage	-	0.384861	test	sewage	-	0.331768	train (sewage)	not tested	MBL	NextSeq	SRP233893
Steer_PU71B	PU71	cattle	2015-02-18	USA, WI	cattle/herbivore	cattle 2	0.979149	test	-	cattle 2	0.892363	test	-	MBL	NextSeq	SRP132402
Steer_PU72	PU72	cattle	2015-02-18	USA, WI	cattle/herbivore	cattle 2	0.923752	train (cattle/herbivore)	not tested	cattle 2	0.853302	test	herbivore	MBL	NextSeq	SRP132402
Steer_PU73	PU73	cattle	2015-02-18	USA, WI	cattle/herbivore	cattle 2	0.973275	test	-	cattle 2	0.892947	test	-	MBL	NextSeq	SRP132402
Steer_PU74B	PU74	cattle	2015-02-16	USA, WI	cattle/herbivore	cattle 1	0.691675	test	cattle/deer/herbivore	cattle 1	0.652053	test	cattle/herbivore	MBL	NextSeq	SRP132402
Steer_PU79	PU79	cattle	2015-02-16	USA, WI	cattle/herbivore	cattle 1	0.696494	test	cattle/deer/herbivore	cattle 1	0.680301	test	cattle/herbivore	MBL	NextSeq	SRP132402
Steer_PU81B	PU81	cattle	2015-02-18	USA, WI	cattle/herbivore	cattle 2	0.969975	test	-	cattle 2	0.960783	test	herbivore	MBL	NextSeq	SRP132402
Steer_PU82B	PU82	cattle	2015-02-18	USA, WI	cattle/herbivore	cattle 2	0.967666	test	-	cattle 2	0.898897	test	herbivore	MBL	NextSeq	SRP132402

## Sheet: v4v5 classifiers
Supplementary Dataset 1b Sample metadata related to the v4v5 classifiers
						Bacteroidales			Clostridiales
Sample name	Sample ID	Source	Sampling date	Country, State, City	Random forest: expected prediction	Bray-Curtis dissimilarity (average between intra-source comparisons)	Sample type Bacteroidales	Random forest classification (prediction from discarded classifiers are included)	Bray-Curtis dissimilarity (average between intra-source comparisons)	Sample type Clostridiales	Random forest classification (prediction from discarded classifiers are included)	Genomic Center	Illumina Platform	SRA study
1St_01_Boonville	FT12527	sewage	2012-08-09	USA, IN	sewage	0.384497	test	sewage	0.405342	test	sewage	MBL	MiSeq	SRP049107
1St_02_Spencer	FT12528	sewage	2012-08-27	USA, IA	sewage	0.429347	test	sewage	0.557503	outlier	sewage	MBL	MiSeq	SRP049107
1St_03_Junction_City_East	FT12529	sewage	2012-08-10	USA, KS	sewage	0.338083	train (sewage)	-	0.351222	train (sewage)	-	MBL	MiSeq	SRP049107
1St_04_Delano	FT12530	sewage	2012-08-15	USA, MN	sewage	0.348147	train (sewage)	-	0.345713	train (sewage)	-	MBL	MiSeq	SRP047513
1St_05_Monticello	FT12531	sewage	2012-08-15	USA, MN	sewage	0.40398	test	sewage	0.412788	test	sewage	MBL	MiSeq	SRP049107
1St_06_St_Michael	FT12532	sewage	2012-08-22	USA, MN	sewage	0.357307	train (sewage)	-	0.376639	test	sewage	MBL	MiSeq	SRP049107
1St_07_Franklin	FT12533	sewage	2012-08-16	USA, OH	sewage	0.32451	train (sewage)	-	0.358083	train (sewage)	-	MBL	MiSeq	SRP049107
1St_08_Springboro	FT12534	sewage	2012-08-09	USA, OH	sewage	0.562751	outlier	sewage/dog	0.438826	test	sewage	MBL	MiSeq	SRP049107
1St_09_Woodbran	FT12535	sewage	2012-08-22	USA, OH	sewage	0.360497	test	sewage	0.355333	train (sewage)	-	MBL	MiSeq	SRP049107
1St_10_Jones_Island	FT12536	sewage	2012-08-22	USA, WI	sewage	0.348746	train (sewage)	-	0.356219	train (sewage)	-	MBL	MiSeq	SRP049107
1St_11_South_Shore	FT12537	sewage	2012-08-21	USA, WI	sewage	0.426434	test	sewage	0.425392	test	sewage	MBL	MiSeq	SRP049107
1St_12_New_London	FT12538	sewage	2012-08-31	USA, CT	sewage	0.375963	test	sewage	0.337321	train (sewage)	-	MBL	MiSeq	SRP049107
1St_13_Brockton	FT12539	sewage	2012-08-16	USA, MA	sewage	0.38965	test	sewage	0.424224	test	sewage	MBL	MiSeq	SRP049107
1St_14_Fall_River	FT12540	sewage	2012-08-30	USA, MA	sewage	0.355782	train (sewage)	-	0.40195	test	sewage	MBL	MiSeq	SRP047513
1St_15_Gloucester	FT12541	sewage	2012-08-10	USA, MA	sewage	0.377173	test	sewage	0.358363	train (sewage)	-	MBL	MiSeq	SRP049107
1St_16_Bedford_Hills	FT12542	sewage	2012-08-09	USA, NY	sewage	0.458386	test	sewage	0.402502	test	sewage	MBL	MiSeq	SRP049107
1St_17_Poughkeepsie	FT12543	sewage	2012-08-07	USA, NY	sewage	0.3713	test	sewage	0.339918	train (sewage)	-	MBL	MiSeq	SRP047513
1St_18_Western_Rampo	FT12544	sewage	2012-08-16	USA, NY	sewage	0.367351	test	sewage	0.358459	train (sewage)	-	MBL	MiSeq	SRP049107
1St_19_Great_Falls	FT12545	sewage	2012-08-09	USA, MT	sewage	0.386596	test	sewage	0.391007	test	sewage	MBL	MiSeq	SRP049107
1St_20_Gresham	FT12546	sewage	2012-08-09	USA, OR	sewage	0.403698	test	sewage	0.341306	train (sewage)	-	MBL	MiSeq	SRP047513
1St_21_Marine_Park	FT12547	sewage	2012-08-22	USA, WA	sewage	0.341316	train (sewage)	-	0.335823	train (sewage)	-	MBL	MiSeq	SRP049107
1St_22_Vancouver_Westside	FT12548	sewage	2012-08-22	USA, WA	sewage	0.351349	train (sewage)	-	0.379065	test	sewage	MBL	MiSeq	SRP049107
1St_23_Heavener	FT12549	sewage	2012-08-09	USA, OK	sewage	0.493065	test	sewage	0.494296	test	sewage	MBL	MiSeq	SRP049107
1St_24_Moore	FT12550	sewage	2012-08-23	USA, OK	sewage	0.381579	test	sewage	0.377947	test	sewage	MBL	MiSeq	SRP049107
1St_25_Yukon	FT12551	sewage	2012-08-08	USA, OK	sewage	0.367308	test	sewage	0.37749	test	sewage	MBL	MiSeq	SRP047513
1St_26_Burkburnett	FT12552	sewage	2012-08-14	USA, TX	sewage	0.404382	test	sewage	0.394918	test	sewage	MBL	MiSeq	SRP049107
1St_27_Freeport	FT12553	sewage	2012-08-09	USA, TX	sewage	0.524505	test	sewage	0.459468	test	sewage	MBL	MiSeq	SRP047513
1St_28_Gladewater	FT12554	sewage	2012-08-22	USA, TX	sewage	0.372133	test	sewage/dog	0.397025	test	sewage	MBL	MiSeq	SRP049107
1St_29_Kenedy_Texas	FT12555	sewage	2012-08-30	USA, TX	sewage	0.615549	outlier	sewage	0.522418	test	sewage	MBL	MiSeq	SRP047513
1St_30_Northside	FT12556	sewage	2012-08-14	USA, AL	sewage	0.333048	train (sewage)	-	0.342692	train (sewage)	-	MBL	MiSeq	SRP049107
1St_31_Southside	FT12557	sewage	2012-08-14	USA, AL	sewage	0.357138	train (sewage)	-	0.357388	train (sewage)	-	MBL	MiSeq	SRP049107
1St_32_Palmetto	FT12559	sewage	2012-08-24	USA, FL	sewage	0.357355	train (sewage)	-	0.387205	test	sewage	MBL	MiSeq	SRP049107
1St_34_Johns_Creek_Env_Camp	FT12561	sewage	2012-08-15	USA, GA	sewage	0.414633	test	sewage	0.37692	test	sewage	MBL	MiSeq	SRP049107
1St_35_Little_River_WRF	FT12562	sewage	2012-08-16	USA, GA	sewage	0.389407	test	sewage	0.367068	test	sewage	MBL	MiSeq	SRP049107
1St_36_Hardinsberg	FT12563	sewage	2012-08-10	USA, KY	sewage	0.455699	test	sewage	0.458828	test	sewage	MBL	MiSeq	SRP047513
1St_37_Clintwood	FT12564	sewage	2012-08-22	USA, VA	sewage	0.526531	test	sewage	0.433111	test	sewage	MBL	MiSeq	SRP047513
1St_38_Coeburn	FT12565	sewage	2012-08-23	USA, VA	sewage	0.422987	test	sewage	0.435388	test	sewage	MBL	MiSeq	SRP049107
1St_39_Matewan	FT12566	sewage	2012-08-10	USA, WV	sewage	0.372151	test	sewage	0.414385	test	sewage	MBL	MiSeq	SRP047513
1St_40_Williamson	FT12567	sewage	2012-08-10	USA, WV	sewage	0.362322	test	sewage/dog	0.393941	test	sewage	MBL	MiSeq	SRP049107
1St_41_Discovery_Bay	FT12568	sewage	2012-08-16	USA, CA	sewage	0.336316	train (sewage)	-	0.340352	train (sewage)	-	MBL	MiSeq	SRP047513
1St_42_Richmond	FT12569	sewage	2012-09-05	USA, CA	sewage	0.394878	test	sewage	0.412874	test	sewage	MBL	MiSeq	SRP049107
1St_43_Stockton_WWControl	FT12570	sewage	2012-08-14	USA, CA	sewage	0.400898	test	sewage	0.426886	test	sewage	MBL	MiSeq	SRP049107
1St_44_El_Estero_INF2	FT12571	sewage	2012-08-09	USA, CA	sewage	0.575076	outlier	sewage	0.445651	test	sewage	MBL	MiSeq	SRP049107
1St_45_Palo_Alto_comp	FT12572	sewage	2012-08-09	USA, CA	sewage	0.416055	test	sewage	0.442128	test	sewage	MBL	MiSeq	SRP049107
1St_46_East_Central	FT12573	sewage	2012-08-08	USA, FL	sewage	0.514227	test	sewage	0.482577	test	sewage	MBL	MiSeq	SRP049107
1St_47_Augusta	FT12574	sewage	2012-08-08	USA, GA	sewage	0.42774	test	sewage	0.534079	outlier	sewage	MBL	MiSeq	SRP049107
1St_48_Missoula	FT12575	sewage	2012-08-10	USA, MT	sewage	0.378832	test	sewage	0.355313	train (sewage)	-	MBL	MiSeq	SRP049107
1St_49_Bozeman	FT12576	sewage	2012-08-09	USA, MT	sewage	0.435643	test	sewage	0.379468	test	sewage	MBL	MiSeq	SRP049107
1St_50_Syracuse	FT12577	sewage	2012-08-07	USA, NY	sewage	0.450292	test	sewage	0.458376	test	sewage	MBL	MiSeq	SRP049107
1St_51_Pendleton	FT12579	sewage	2012-08-13	USA, OR	sewage	0.369894	test	sewage	0.345294	train (sewage)	-	MBL	MiSeq	SRP049107
1St_52_Duncansville	FT12580	sewage	2012-08-09	USA, PA	sewage	0.376749	test	sewage	0.375171	test	sewage	MBL	MiSeq	SRP049107
1St_54_Laramie	FT12582	sewage	2012-08-14	USA, WY	sewage	0.501867	test	sewage	0.382225	test	sewage	MBL	MiSeq	SRP049107
1St_55_Iowa_City	FT12583	sewage	2012-08-09	USA, IA	sewage	0.33625	train (sewage)	-	0.358619	train (sewage)	-	MBL	MiSeq	SRP049107
1St_56_Burlington	FT12584	sewage	2012-08-08	USA, VT	sewage	0.432806	test	sewage	0.414294	test	sewage	MBL	MiSeq	SRP049107
1St_58_Lincoln	FT12587	sewage	2012-08-23	USA, NE	sewage	0.323943	train (sewage)	-	0.38631	test	sewage	MBL	MiSeq	SRP049107
1St_59_Walnut_Creek	FT12590	sewage	2012-08-15	USA, TX	sewage	0.388444	test	sewage	0.37362	test	sewage	MBL	MiSeq	SRP049107
1St_60_Denver_North_Plant	FT12591	sewage	2012-08-23	USA, CO	sewage	0.358537	test	sewage	0.394552	test	sewage	MBL	MiSeq	SRP049107
1St_61_Madison	FT12592	sewage	2012-08-26	USA, WI	sewage	0.345366	train (sewage)	-	0.364399	test	sewage	MBL	MiSeq	SRP049107
1St_62_Yuma	FT12593	sewage	2012-08-15	USA, AZ	sewage	0.397567	test	sewage	0.37379	test	sewage	MBL	MiSeq	SRP049107
1St_63_Empire	FT12596	sewage	2012-08-15	USA, MN	sewage	0.360287	test	sewage	0.359278	train (sewage)	-	MBL	MiSeq	SRP049107
1St_65_Palo_Alto_Grab	FT12707	sewage	2012-08-09	USA, CA	sewage	0.328399	train (sewage)	-	0.360716	test	sewage	MBL	MiSeq	SRP049107
1St_66_Junction_City_SW	FT12754	sewage	2012-08-15	USA, KS	sewage	0.349844	train (sewage)	-	0.358158	train (sewage)	-	MBL	MiSeq	SRP049107
1St_67_Erin_Lipp_Sample	FT12755	sewage	2012-08-15	USA, FL	sewage	0.484824	test	sewage	0.540443	outlier	sewage	MBL	MiSeq	SRP049107
1St_68_Key_West	FT12774	sewage	2012-08-16	USA, FL	sewage	0.357711	test	sewage	0.382769	test	sewage	MBL	MiSeq	SRP049107
1St_69_Whittier	FT12819	sewage	2012-08-21	USA, CA	sewage	0.365831	test	sewage	0.42239	test	sewage	MBL	MiSeq	SRP049107
1St_70_Marathon	FT12820	sewage	2012-08-21	USA, FL	sewage	0.602793	outlier	sewage	0.545647	outlier	sewage	MBL	MiSeq	SRP049107
1St_71_St_Joseph	FT12826	sewage	2012-08-21	USA, MO	sewage	0.336038	train (sewage)	-	0.341694	train (sewage)	-	MBL	MiSeq	SRP049107
1St_72_Denver_South_Plant	FT12827	sewage	2012-08-14	USA, CO	sewage	0.348352	train (sewage)	-	0.377618	test	sewage	MBL	MiSeq	SRP049107
1St_73_Blue_Lake	FT12847	sewage	2012-08-28	USA, MN	sewage	0.411737	test	sewage	0.403611	test	sewage	MBL	MiSeq	SRP049107
1St_74_Metropolitan	FT12853	sewage	2012-08-30	USA, MN	sewage	0.347697	train (sewage)	-	0.375759	test	sewage	MBL	MiSeq	SRP049107
1St_75_Salina	FT12887	sewage	2012-09-04	USA, KS	sewage	0.473155	test	sewage	0.451208	test	sewage	MBL	MiSeq	SRP049107
1St_76_Mendenhall	FT12888	sewage	2012-09-06	USA, AK	sewage	0.516549	test	sewage	0.394417	test	sewage	MBL	MiSeq	SRP049107
1St_77_Juneau_Douglas	FT12889	sewage	2012-09-06	USA, AK	sewage	0.525383	test	sewage	0.406176	test	sewage	MBL	MiSeq	SRP049107
1St_79_Sand_Island	FT12936	sewage	2012-09-07	USA, HA	sewage	0.401921	test	sewage	0.427458	test	sewage	MBL	MiSeq	SRP049107
AU5_INF1	FT23659	sewage	2017-08-02 08:17:00	Australia, Sydney	sewage	0.461404	test	sewage	0.430983	test	sewage	GLGC	MiSeq	SRP233889
AU7_INF1	FT23671	sewage	2017-08-15 11:26:00	Australia, Sydney	sewage	0.475494	test	sewage/dog	0.441525	test	sewage	GLGC	MiSeq	SRP233889
Cat_PU03	PU3	cat	2013-11-03	USA, WI	not classified	0.687395	test	dog	0.780765	test	ruminant	MBL	MiSeq	SRP132403
Cat_PU10	PU10	cat	2015-11-06	USA, WI	not classified	0.703435	test	dog	0.900326	test	-	MBL	MiSeq	SRP233895
Cat_PU12	PU22	cat	2013-11-06	USA, WI	not classified	0.646658	test	dog	0.717886	test	-	MBL	MiSeq	SRP132403
Cat_PU15	PU15	cat	2013-11-08	USA, WI	not classified	0.657759	test	dog	0.78263	test	-	MBL	MiSeq	SRP132403
Cat_PU164	PU164	cat	2017-03-29	USA, WI	not classified	0.816354	test	dog	0.859734	test	-	MBL	MiSeq	SRP233895
Cat_PU165	PU165	cat	2017-04-04	USA, WI	not classified	0.68542	test	dog	0.882634	test	-	MBL	MiSeq	SRP233895
Cat_PU18	PU18	cat	2013-11-11	USA, WI	not classified	0.830461	test	dog	0.793778	test	-	MBL	MiSeq	SRP132403
Cat_PU188	PU188	cat	2017-04-17	USA, WI	not classified	0.731267	test	dog	0.815495	test	-	MBL	MiSeq	SRP233895
Cat_PU21	PU21	cat	2013-11-14	USA, WI	not classified	0.735714	test	-	0.776268	test	-	MBL	MiSeq	SRP132403
Cat_PU24	PU24	cat	2013-11-13	USA, WI	not classified	0.700877	test	dog	0.729229	test	-	MBL	MiSeq	SRP132403
Cat_PU25	PU25	cat	2013-11-16	USA, WI	not classified	0.705766	test	-	0.766091	test	-	MBL	MiSeq	SRP132403
Cat_PU30	PU30	cat	2013-12-12	Australia	not classified	0.754089	test	dog	0.789148	test	-	MBL	MiSeq	SRP132403
Cat_PU31	PU31	cat	2013-12-12	Australia	not classified	0.691092	test	dog	0.833034	test	-	MBL	MiSeq	SRP132403
Cat_PU381	PU381	cat	2018-05-22	USA, TX	not classified	0.644606	test	dog	0.812289	test	-	MBL	MiSeq	SRP233895
Chicken_Pool02	Chicken_Pool02	chicken	2018-03-28	USA, WI	not classified	0.749409	test	-	0.589224	test	-	MBL	MiSeq	SRP233895
Chicken_Pool03	Chicken_Pool03	chicken	2018-04-23	USA, WI	not classified	0.715577	test	-	0.623242	test	-	MBL	MiSeq	SRP233895
Chicken_Pool05	Chicken_Pool05	chicken	2018-03-28	USA, WI	not classified	0.775272	test	-	0.643637	test	-	MBL	MiSeq	SRP233895
Chicken_PU184	PU184	chicken	2017-04-17	USA, WI	not classified	0.989432	outlier	-	0.658417	test	-	GLGC	MiSeq	SRP233895
Cow_PU197	PU197	cattle	2017-06-27	USA, GA	ruminant	0.594373	train (ruminant)	-	0.604889	test	ruminant	MBL	MiSeq	SRP233895
Cow_PU234	PU234	cattle	2017-07-13	USA, WI	ruminant	0.620269	test	ruminant	0.576599	train (ruminant)	-	MBL	MiSeq	SRP233895
Cow_PU237	PU237	cattle	2017-07-13	USA, WI	ruminant	0.632441	test	ruminant	0.570417	train (ruminant)	-	MBL	MiSeq	SRP233895
Cow_PU244	PU244	cattle	2017-07-13	USA, WI	ruminant	0.652149	test	ruminant	0.744121	test	ruminant	MBL	MiSeq	SRP233895
Cow_PU302	PU302	cattle	2018-03-28	USA, WI	ruminant	0.617913	test	ruminant	0.619423	test	ruminant	MBL	MiSeq	SRP233895
Cow_PU303	PU303	cattle	2018-04-04	USA, WI	ruminant	0.642871	test	ruminant	0.586602	train (ruminant)	-	MBL	MiSeq	SRP233895
Cow_PU75	PU75	cattle	2015-02-16	USA, WI	ruminant	0.532366	train (ruminant)	ruminant	0.544897	train (ruminant)	ruminant	MBL	MiSeq	SRP132403
Cow_PU76	PU76	cattle	2015-02-16	USA, WI	ruminant	0.549913	train (ruminant)	-	0.592867	test	ruminant	MBL	MiSeq	SRP132403
Cow_PU77	PU77	cattle	2015-02-16	USA, WI	ruminant	0.568237	train (ruminant)	-	0.603697	test	ruminant	MBL	MiSeq	SRP132403
Cow_PU78	PU78	cattle	2015-02-16	USA, WI	ruminant	0.582421	train (ruminant)	-	0.589175	test	ruminant	MBL	MiSeq	SRP132403
Cow_PU80	PU80	cattle	2015-02-16	USA, WI	ruminant	0.553921	train (ruminant)	ruminant	0.573681	train (ruminant)	ruminant	MBL	MiSeq	SRP132403
Cow_PU84	PU84	cattle	2015-02-19	USA, WI	ruminant	0.568189	train (ruminant)	ruminant	0.56304	train (ruminant)	ruminant	MBL	MiSeq	SRP132403
Cow_PU86	PU86	cattle	2015-02-17	USA, WI	ruminant	0.55265	train (ruminant)	ruminant	0.543595	train (ruminant)	ruminant	MBL	MiSeq	SRP132403
Cow_PU89	PU89	cattle	2015-02-17	USA, WI	ruminant	0.5577	train (ruminant)	-	0.588854	test	ruminant	MBL	MiSeq	SRP132403
Cow_PU90	PU90	cattle	2015-02-17	USA, WI	ruminant	0.598314	test	ruminant	0.532493	train (ruminant)	-	MBL	MiSeq	SRP132403
Deer_PU11	PU11	deer	2013-11-04	USA, WI	ruminant	0.856748	train (ruminant)	ruminant	0.695886	train (ruminant)	ruminant	MBL	MiSeq	SRP132403
Deer_PU121	PU121	deer	2013-09-26	USA, WI	ruminant	0.999394	outlier	-	0.997419	outlier	-	MBL	MiSeq	SRP233895
Deer_PU46	PU46	deer	2013-12-21	USA, CO	ruminant	0.870581	test	ruminant	0.78613	test	ruminant	GLGC	MiSeq	SRP233895
Deer_PU47	PU47	deer	2013-12-21	USA, CO	ruminant	0.859914	train (ruminant)	-	0.750303	test	ruminant	GLGC	MiSeq	SRP233895
Deer_PU54	PU54	deer	2014-11-29	USA, WI	ruminant	0.931788	test	ruminant	0.73547	train (ruminant)	-	MBL	MiSeq	SRP132403
Deer_PU55	PU55	deer	2014-11-29	USA, WI	ruminant	0.913711	test	ruminant	0.732032	train (ruminant)	-	MBL	MiSeq	SRP132403
Deer_PU57	PU57	deer	2014-11-15	USA, OR	ruminant	0.817531	train (ruminant)	ruminant	0.725098	train (ruminant)	ruminant	GLGC	MiSeq	SRP233895
Deer_PU58	PU58	deer	2014-11-15	USA, OR	ruminant	0.86309	train (ruminant)	-	0.756441	test	ruminant	GLGC	MiSeq	SRP233895
Deer_PU59	PU59	deer	2014-11-15	USA, OR	ruminant	0.832117	train (ruminant)	ruminant	0.733134	train (ruminant)	ruminant	MBL	MiSeq	SRP132403
Deer_PU61	PU61	deer	2014-11-16	USA, OR	ruminant	0.847609	train (ruminant)	-	0.749943	test	ruminant	GLGC	MiSeq	SRP233895
Deer_PU62	PU62	deer	2015-11-16	USA, OR	ruminant	0.788931	train (ruminant)	ruminant	0.680371	train (ruminant)	ruminant	MBL	MiSeq	SRP132403
Deer_PU64	PU64	deer	2015-11-16	USA, OR	ruminant	0.79464	train (ruminant)	ruminant	0.710843	train (ruminant)	ruminant	GLGC	MiSeq	SRP233895
Deer_PU68	PU68	deer	2015-11-16	USA, OR	ruminant	0.815751	train (ruminant)	ruminant	0.700924	train (ruminant)	ruminant	MBL	MiSeq	SRP132403
Dog_Pool01	Dog_Pool01	dog	2018-02-16	USA, CA	dog	0.828533	train (dog)	dog	0.636995	train (dog)	-	MBL	MiSeq	SRP233895
Dog_Pool02	Dog_Pool02	dog	2018-07-10	USA, TX	dog	0.772141	train (dog)	dog	0.746107	train (dog)	-	MBL	MiSeq	SRP233895
Dog_PU02	PU2	dog	2013-11-03	USA, WI	dog	0.914383	test	dog	0.808623	test	-	GLGC	MiSeq	SRP233895
Dog_PU04	PU4	dog	2013-11-03	USA, WI	dog	0.763392	train (dog)	-	0.677096	train (dog)	-	MBL	MiSeq	SRP132403
Dog_PU05	PU5	dog	2013-11-05	USA, WI	dog	0.757897	train (dog)	-	0.776554	test	-	MBL	MiSeq	SRP132403
Dog_PU06	PU6	dog	2013-11-05	USA, WI	dog	0.754953	train (dog)	-	0.675499	train (dog)	-	MBL	MiSeq	SRP132403
Dog_PU07	PU7	dog	2013-11-03	USA, WI	dog	0.842673	train (dog)	-	0.679525	train (dog)	-	MBL	MiSeq	SRP132403
Dog_PU08	PU8	dog	2013-11-03	USA, WI	dog	0.75364	train (dog)	-	0.655135	train (dog)	-	MBL	MiSeq	SRP132403
Dog_PU12	PU12	dog	2013-11-06	USA, WI	dog	0.817731	train (dog)	-	0.713147	train (dog)	-	GLGC	MiSeq	SRP233895
Dog_PU13	PU13	dog	2013-11-06	USA, WI	dog	0.759517	train (dog)	-	0.7676	train (dog)	-	MBL	MiSeq	SRP132403
Dog_PU133	PU133	dog	2016-10-19	USA, WI	dog	0.796197	train (dog)	-	0.738754	train (dog)	-	GLGC	MiSeq	SRP233895
Dog_PU134	PU134	dog	2016-11-02	USA, WI	dog	0.835517	train (dog)	-	0.852996	test	-	GLGC	MiSeq	SRP233895
Dog_PU135	PU135	dog	2016-11-04	USA, WI	dog	0.837081	train (dog)	-	0.743244	train (dog)	-	GLGC	MiSeq	SRP233895
Dog_PU136	PU136	dog	2016-11-04	USA, WI	dog	0.866739	test	dog	0.827512	test	-	GLGC	MiSeq	SRP233895
Dog_PU137	PU137	dog	2016-11-03	USA, WI	dog	0.870893	test	dog	0.816484	test	-	GLGC	MiSeq	SRP233895
Dog_PU138	PU138	dog	2016-11-03	USA, WI	dog	0.907301	test	dog	0.74826	train (dog)	-	GLGC	MiSeq	SRP233895
Dog_PU139	PU139	dog	2016-11-04	USA, WI	dog	0.871676	test	dog	0.906732	test	-	GLGC	MiSeq	SRP233895
Dog_PU150	PU150	dog	2016-11-07	USA, WI	dog	0.750997	train (dog)	-	0.739917	train (dog)	-	MBL	MiSeq	SRP233895
Dog_PU161	PU161	dog	2017-02-09	USA, WI	dog	0.857857	train (dog)	-	0.776973	test	-	MBL	MiSeq	SRP233895
Dog_PU17	PU17	dog	2013-11-11	USA, WI	dog	0.823375	train (dog)	-	0.742623	train (dog)	-	GLGC	MiSeq	SRP233895
Dog_PU19	PU19	dog	2013-11-11	USA, WI	dog	0.764821	train (dog)	-	0.656588	train (dog)	-	MBL	MiSeq	SRP132403
Dog_PU20	PU20	dog	2013-11-14	USA, WI	dog	0.746008	train (dog)	-	0.651887	train (dog)	-	MBL	MiSeq	SRP132403
Dog_PU23	PU23	dog	2013-11-09	USA, WI	dog	0.893671	test	dog	0.663823	train (dog)	-	MBL	MiSeq	SRP132403
Dog_PU317	PU317	dog	2018-03-09	USA, NC	dog	0.922799	test	dog	0.696031	train (dog)	-	MBL	MiSeq	SRP233895
Dog_PU318	PU318	dog	2018-03-12	USA, NC	dog	0.826914	train (dog)	-	0.732753	train (dog)	-	MBL	MiSeq	SRP233895
Dog_PU319	PU319	dog	2018-02-01	USA, NC	dog	0.937024	test	dog	0.68761	train (dog)	-	MBL	MiSeq	SRP233895
Dog_PU380	PU380	dog	2018-05-22	USA, TX	dog	0.762372	train (dog)	-	0.676023	train (dog)	-	MBL	MiSeq	SRP233895
Dog_PU53	PU53	dog	2014-11-18	Dominican Republic	dog	0.934535	test	dog	0.792861	test	-	GLGC	MiSeq	SRP233895
Goose_PU125	PU125	goose	2016-04-04	USA, WI	not classified	0.887199	test	-	0.887684	test	-	GLGC	MiSeq	SRP233895
Goose_PU126	PU126	goose	2016-04-04	USA, WI	not classified	0.957138	test	-	0.924487	test	-	MBL	MiSeq	SRP233895
Goose_PU168	PU168	goose	2017-04-13	USA, WI	not classified	0.885864	test	-	0.889294	test	-	MBL	MiSeq	SRP233895
Goose_PU170	PU170	goose	2017-04-13	USA, WI	not classified	0.865286	test	-	0.920742	test	-	MBL	MiSeq	SRP233895
Goose_PU178	PU178	goose	2017-07-15	USA, WI	not classified	0.839365	test	-	0.863123	test	-	GLGC	MiSeq	SRP233895
Goose_PU179	PU179	goose	2017-04-15	USA, WI	not classified	0.836353	test	-	0.826297	test	-	GLGC	MiSeq	SRP233895
Goose_PU181	PU181	goose	2017-04-15	USA, WI	not classified	0.925973	test	-	0.908116	test	-	GLGC	MiSeq	SRP233895
Goose_PU354	PU354	goose	2018-05-22	USA, TX	not classified	0.843302	test	-	0.82775	test	-	MBL	MiSeq	SRP233895
Goose_PU355	PU355	goose	2018-05-22	USA, TX	not classified	0.863751	test	-	0.841991	test	-	MBL	MiSeq	SRP233895
Goose_PU356	PU356	goose	2018-05-22	USA, TX	not classified	0.844773	test	-	0.827965	test	-	MBL	MiSeq	SRP233895
Goose_PU357	PU357	goose	2018-05-22	USA, TX	not classified	0.842857	test	-	0.835684	test	-	MBL	MiSeq	SRP233895
Hens_PU185	PU185	chicken	2017-04-17	USA, WI	not classified	0.622127	test	-	0.66114	test	-	MBL	MiSeq	SRP233895
Hens_PU186	PU186	chicken	2017-04-17	USA, WI	not classified	0.63368	test	-	0.672689	test	-	MBL	MiSeq	SRP233895
Horse_PU339	PU339	horse	2018-04-23	USA, WI	not classified	0.914652	test	-	0.896602	test	-	MBL	MiSeq	SRP233895
Horse_PU36	PU36	horse	2013-12-12	Australia	not classified	0.920402	test	-	0.755735	test	-	MBL	MiSeq	SRP233895
Horse_PU37	PU37	horse	2013-12-12	Australia	not classified	0.927813	test	-	0.698869	test	-	MBL	MiSeq	SRP233895
Horse_PU38	PU38	horse	2013-12-12	Australia	not classified	0.852436	test	-	0.658189	test	-	MBL	MiSeq	SRP233895
Horse_PU39	PU39	horse	2013-12-12	Australia	not classified	0.803896	test	-	0.622845	test	-	MBL	MiSeq	SRP233895
MKE ISCO01	FT18755	contaminated_river_sample	2015-04-10	USA, WI	sewage/ruminant	-	test	-	-	test	-	GLGC	MiSeq	SRP233888
MKE ISCO02	FT18756	contaminated_river_sample	2015-04-10	USA, WI	sewage/ruminant	-	test	sewage	-	test	sewage	GLGC	MiSeq	SRP233888
MKE ISCO03	FT18757	contaminated_river_sample	2015-04-10	USA, WI	sewage/ruminant	-	test	sewage	-	test	sewage	GLGC	MiSeq	SRP233888
MKE ISCO05	FT18759	contaminated_river_sample	2015-04-10	USA, WI	sewage/ruminant	-	test	sewage	-	test	sewage	GLGC	MiSeq	SRP233888
MKE ISCO07	FT18761	contaminated_river_sample	2015-04-10	USA, WI	sewage/ruminant	-	test	sewage	-	test	sewage	GLGC	MiSeq	SRP233888
MKE ISCO09	FT18763	contaminated_river_sample	2015-04-10	USA, WI	sewage/ruminant	-	test	sewage	-	test	sewage/ruminant	GLGC	MiSeq	SRP233888
MKE ISCO11	FT18765	contaminated_river_sample	2015-04-10	USA, WI	sewage/ruminant	-	test	ruminant	-	test	sewage/ruminant	GLGC	MiSeq	SRP233888
Pig_187	PU155	pig	NA	USA, OH	pig	0.791017	train (pig)	-	0.81242	train (pig)	-	GLGC	MiSeq	SRP233895
Pig_188	PU156	pig	NA	USA, OH	pig	0.741916	train (pig)	-	0.750428	train (pig)	-	MBL	MiSeq	SRP132403
Pig_189	PU157	pig	NA	USA, OH	pig	0.748595	train (pig)	pig	0.754774	train (pig)	pig	MBL(bacteroidales)/GLGC(clostridiales)	MiSeq	SRP132403
Pig_190	PU158	pig	NA	USA, OH	pig	0.738035	train (pig)	-	0.781855	train (pig)	-	MBL	MiSeq	SRP132403
Pig_27	PU152	pig	NA	USA, OH	pig	0.778495	train (pig)	-	0.807982	train (pig)	-	MBL	MiSeq	SRP132403
Pig_28	PU153	pig	NA	USA, OH	pig	0.807356	train (pig)	pig	0.813841	train (pig)	pig	MBL(bacteroidales)/GLGC(clostridiales)	MiSeq	SRP132403
Pig_29	PU29	pig	2013-11-23	USA, OH	pig	0.796979	train (pig)	-	0.780528	train (pig)	-	MBL	MiSeq	SRP132403
Pig_30	PU154	pig	NA	USA, OH	pig	0.829079	test	pig	0.839034	test	pig	MBL	MiSeq	SRP132403
Pig_8313	PU159	pig	NA	USA, OH	pig	0.766161	train (pig)	pig	0.760314	train (pig)	-	GLGC	MiSeq	SRP233895
Pig_8409	PU160	pig	NA	USA, OH	pig	0.841774	test	pig	0.772196	train (pig)	pig	MBL	MiSeq	SRP132403
Pig_Pool01	Pig_Pool01	pig	2017-06-27	USA, GA	pig	0.763453	train (pig)	-	0.778589	train (pig)	-	MBL	MiSeq	SRP233895
Pig_PU140	PU140	pig	2016-11-04	USA, OH	pig	0.775558	train (pig)	-	0.829787	train (pig)	-	GLGC	MiSeq	SRP233895
pig_PU141	PU141	pig	2016-11-04	USA, OH	pig	0.816773	train (pig)	-	0.832374	test	pig	GLGC	MiSeq	SRP233895
pig_PU142	PU142	pig	2016-11-04	USA, OH	pig	0.80125	train (pig)	-	0.821827	train (pig)	-	GLGC	MiSeq	SRP233895
pig_PU143	PU143	pig	2016-11-04	USA, OH	pig	0.80812	train (pig)	-	0.805739	train (pig)	-	GLGC	MiSeq	SRP233895
pig_PU145	PU145	pig	2016-11-04	USA, OH	pig	0.787784	train (pig)	-	0.855189	test	pig	GLGC	MiSeq	SRP233895
pig_PU147	PU147	pig	2013-09-26	USA, WI	pig	0.999524	outlier	-	0.941559	outlier	pig	MBL	MiSeq	SRP233895
pig_PU148	PU148	pig	2016-11-04	USA, OH	pig	0.815608	train (pig)	-	0.78491	train (pig)	-	GLGC	MiSeq	SRP233895
Pig_PU149	PU149	pig	2016-11-04	USA, OH	pig	0.764941	train (pig)	pig	0.832374	test	pig	GLGC	MiSeq	SRP233895
Pig_PU210	PU210	pig	2017-07-05	USA, TX	pig	0.823185	test	pig	0.830919	train (pig)	-	MBL	MiSeq	SRP233895
Pig_PU212	PU212	pig	2017-07-05	USA, TX	pig	0.863586	test	pig	0.83689	test	pig	MBL	MiSeq	SRP233895
Pig_PU218	PU218	pig	2017-07-12	USA, TX	pig	0.812102	train (pig)	-	0.775662	train (pig)	-	MBL	MiSeq	SRP233895
Pig_PU285	PU285	pig	2017-11-27	USA, GA	pig	0.784385	train (pig)	-	0.846599	test	pig	MBL	MiSeq	SRP233895
Pig_PU286	PU286	pig	2017-11-27	USA, GA	pig	0.817825	train (pig)	-	0.836763	test	pig	MBL	MiSeq	SRP233895
Pig_PU288	PU288	pig	2017-11-27	USA, GA	pig	0.848749	test	pig	0.801837	train (pig)	-	MBL	MiSeq	SRP233895
Pig_PU290	PU290	pig	2017-11-27	USA, GA	pig	0.924653	outlier	pig	0.863044	test	pig	MBL	MiSeq	SRP233895
Pig_PU291	PU291	pig	2017-11-27	USA, GA	pig	0.862651	test	pig	0.822788	train (pig)	-	MBL	MiSeq	SRP233895
Pig_PU293	PU293	pig	2017-11-21	USA, IL	pig	0.823741	test	pig	0.809807	train (pig)	-	MBL	MiSeq	SRP233895
Pig_PU300	PU300	pig	2018-03-16	USA, WI	pig	0.884562	test	pig	0.857312	test	pig	MBL	MiSeq	SRP233895
Pig_PU351	PU351	pig	2018-04-23	USA, WI	pig	0.87467	test	pig	0.848657	test	pig	MBL	MiSeq	SRP233895
Pig_PU352	PU352	pig	2018-04-11	USA, IL	pig	0.813919	train (pig)	-	0.83577	test	pig	MBL	MiSeq	SRP233895
Pig_PU353	PU353	pig	2018-04-11	USA, IL	pig	0.888525	test	pig	0.925704	outlier	-	MBL	MiSeq	SRP233895
Piglet_PU0083	PU83	pig	2015-02-18	USA, WI	pig	0.869214	test	pig	0.90119	test	pig	MBL	MiSeq	SRP132403
Raccoon_PU100	PU100	raccoon	NA	USA, WI	not classified	0.927731	test	dog	0.829248	test	-	GLGC	MiSeq	SRP233895
Raccoon_PU102	PU102	raccoon	NA	USA, WI	not classified	0.739981	test	dog	0.817574	test	-	GLGC	MiSeq	SRP233895
Raccoon_PU106	PU106	raccoon	2008-07-02	USA, WI	not classified	0.749333	test	-	0.682558	test	-	GLGC	MiSeq	SRP233895
Raccoon_PU107	PU107	raccoon	2008-07-02	USA, WI	not classified	0.964688	test	-	0.755158	test	-	GLGC	MiSeq	SRP233895
Raccoon_PU108	PU108	raccoon	2008-07-02	USA, WI	not classified	0.696255	test	dog	0.690324	test	-	GLGC	MiSeq	SRP233895
Raccoon_PU110	PU110	raccoon	2008-07-02	USA, WI	not classified	0.683641	test	dog	0.709043	test	-	MBL	MiSeq	SRP233895
Raccoon_PU111	PU111	raccoon	2008-07-02	USA, WI	not classified	0.762204	test	dog	0.764745	test	-	MBL	MiSeq	SRP233895
Raccoon_PU112	PU112	raccoon	2008-07-02	USA, WI	not classified	0.737341	test	dog	0.887567	test	-	MBL	MiSeq	SRP233895
Raccoon_PU114	PU114	raccoon	2008-07-02	USA, WI	not classified	0.688438	test	-	0.683573	test	-	GLGC	MiSeq	SRP233895
Raccoon_PU130	PU130	raccoon	2016-05-20	USA, WI	not classified	0.877669	test	dog	0.848222	test	-	MBL	MiSeq	SRP233895
Raccoon_PU273	PU273	raccoon	2017-11-20	USA, WI	not classified	0.996433	test	-	0.785647	test	-	MBL	MiSeq	SRP233895
Raccoon_PU93	PU93	raccoon	2015-06-04	USA, WI	not classified	0.938966	test	-	0.820443	test	-	GLGC	MiSeq	SRP233895
Raccoon_PU94	PU94	raccoon	2015-05-27	USA, WI	not classified	0.731994	test	-	0.818623	test	-	GLGC	MiSeq	SRP233895
Raccoon_PU95	PU95	raccoon	2012-08-08	USA, WI	not classified	0.734479	test	-	0.862106	test	-	GLGC	MiSeq	SRP233895
ReusSpain	FT12964	sewage	2012-08-01	Spain	sewage	0.58363	outlier	sewage	0.497228	test	sewage	MBL	MiSeq	SRP132403
Ruminant_PU70_91	PU70-91	ruminant	2015-01-26	USA, WI	ruminant	-	test	ruminant	-	test	ruminant	MBL	MiSeq	SRP132403
Steer_PU71	PU71	cattle	2015-02-18	USA, WI	ruminant	0.953042	outlier	dog	0.93203	test	ruminant	MBL	MiSeq	SRP132403
Steer_PU72	PU72	cattle	2015-02-18	USA, WI	ruminant	0.928921	test	-	0.88263	test	ruminant	MBL	MiSeq	SRP132403
Steer_PU73	PU73	cattle	2015-02-18	USA, WI	ruminant	0.971819	outlier	-	0.936462	test	ruminant	MBL	MiSeq	SRP132403
Steer_PU74	PU74	cattle	2015-02-16	USA, WI	ruminant	0.701992	test	ruminant	0.644992	test	ruminant	MBL	MiSeq	SRP132403
Steer_PU79	PU79	cattle	2015-02-16	USA, WI	ruminant	0.661476	test	ruminant	0.614349	test	ruminant	MBL	MiSeq	SRP132403
Steer_PU81	PU81	cattle	2015-02-18	USA, WI	ruminant	0.965914	outlier	-	0.952089	test	-	MBL	MiSeq	SRP132403
Steer_PU82	PU82	cattle	2015-02-18	USA, WI	ruminant	0.957877	outlier	-	0.902571	test	ruminant	MBL	MiSeq	SRP132403

## Sheet: v4 classifiers (combined)
Supplementary Dataset 1c Sample metadata related to the v4 classifiers (generated using de novo and trimmed V4 datasets). Because multiple samples were sequenced both v4 and v4v5, the table only show the region with the largest intra-source Bray-Curtis dissimilarity comparisons.
							Bacteroidales			Clostridiales
Sample name	Sample ID	Source	16S region	Sampling date	Country, State	Random forest: expected prediction	Bray-Curtis dissimilarity (average between intra-source comparisons)	Sample type Bacteroidales	Random forest classification (prediction from discarded classifiers are included)	Bray-Curtis dissimilarity (average between intra-source comparisons)	Sample type Clostridiales	Random forest classification (prediction from discarded classifiers are included)	Genomic Center	Illumina Platform	SRA study
1St_01_Boonville	FT12527	sewage	v4v5	2012-08-09	USA, IN	sewage	0.398657	test	sewage	0.42438	test	sewage	MBL	MiSeq	SRP049107
1St_02_Spencer	FT12528	sewage	v4v5	2012-08-27	USA, IA	sewage	0.439742	test	sewage	0.573762	test	sewage/dog	MBL	MiSeq	SRP049107
1St_03_Junction_City_East	FT12529	sewage	v4v5	2012-08-10	USA, KS	sewage	0.356561	train (sewage)	not tested	0.366891	train (sewage)	not tested	MBL	MiSeq	SRP049107
1St_04_Delano	FT12530	sewage	v4v5	2012-08-15	USA, MN	sewage	0.362799	train (sewage)	not tested	0.360424	train (sewage)	not tested	MBL	MiSeq	SRP047513
1St_05_Monticello	FT12531	sewage	v4v5	2012-08-15	USA, MN	sewage	0.414321	test	sewage	0.425551	test	sewage	MBL	MiSeq	SRP049107
1St_06_St_Michael	FT12532	sewage	v4v5	2012-08-22	USA, MN	sewage	0.369349	train (sewage)	not tested	0.388759	test	sewage/dog	MBL	MiSeq	SRP049107
1St_07_Franklin	FT12533	sewage	v4v5	2012-08-16	USA, OH	sewage	0.339086	train (sewage)	not tested	0.373297	train (sewage)	not tested	MBL	MiSeq	SRP049107
1St_08_Springboro	FT12534	sewage	v4v5	2012-08-09	USA, OH	sewage	0.566845	test	sewage	0.448875	test	sewage/dog	MBL	MiSeq	SRP049107
1St_09_Woodbran	FT12535	sewage	v4v5	2012-08-22	USA, OH	sewage	0.378123	test	sewage	0.372216	train (sewage)	not tested	MBL	MiSeq	SRP049107
1St_10_Jones_Island	FT12536	sewage	v4v5	2012-08-22	USA, WI	sewage	0.366777	train (sewage)	not tested	0.373088	train (sewage)	not tested	MBL	MiSeq	SRP049107
1St_11_South_Shore	FT12537	sewage	v4v5	2012-08-21	USA, WI	sewage	0.439232	test	sewage	0.437976	test	sewage	MBL	MiSeq	SRP049107
1St_12_New_London	FT12538	sewage	v4v5	2012-08-31	USA, CT	sewage	0.388683	test	sewage	0.355505	train (sewage)	not tested	MBL	MiSeq	SRP049107
1St_13_Brockton	FT12539	sewage	v4v5	2012-08-16	USA, MA	sewage	0.407616	test	sewage	0.43901	test	sewage	MBL	MiSeq	SRP049107
1St_14_Fall_River	FT12540	sewage	v4v5	2012-08-30	USA, MA	sewage	0.371767	train (sewage)	not tested	0.421153	test	sewage/dog	MBL	MiSeq	SRP047513
1St_15_Gloucester	FT12541	sewage	v4v5	2012-08-10	USA, MA	sewage	0.391286	test	sewage	0.374034	train (sewage)	not tested	MBL	MiSeq	SRP049107
1St_16_Bedford_Hills	FT12542	sewage	v4v5	2012-08-09	USA, NY	sewage	0.462961	test	sewage	0.415958	test	sewage	MBL	MiSeq	SRP049107
1St_17_Poughkeepsie	FT12543	sewage	v4v5	2012-08-07	USA, NY	sewage	0.387291	test	sewage	0.357718	train (sewage)	not tested	MBL	MiSeq	SRP047513
1St_18_Western_Rampo	FT12544	sewage	v4v5	2012-08-16	USA, NY	sewage	0.385661	test	sewage	0.376302	train (sewage)	not tested	MBL	MiSeq	SRP049107
1St_19_Great_Falls	FT12545	sewage	v4v5	2012-08-09	USA, MT	sewage	0.404271	test	sewage	0.409248	test	sewage	MBL	MiSeq	SRP049107
1St_20_Gresham	FT12546	sewage	v4v5	2012-08-09	USA, OR	sewage	0.418503	test	sewage	0.358348	train (sewage)	not tested	MBL	MiSeq	SRP047513
1St_21_Marine_Park	FT12547	sewage	v4v5	2012-08-22	USA, WA	sewage	0.357131	train (sewage)	not tested	0.351306	train (sewage)	not tested	MBL	MiSeq	SRP049107
1St_22_Vancouver_Westside	FT12548	sewage	v4v5	2012-08-22	USA, WA	sewage	0.36709	train (sewage)	not tested	0.390354	test	sewage	MBL	MiSeq	SRP049107
1St_23_Heavener	FT12549	sewage	v4v5	2012-08-09	USA, OK	sewage	0.503727	test	sewage	0.505017	test	sewage	MBL	MiSeq	SRP049107
1St_24_Moore	FT12550	sewage	v4v5	2012-08-23	USA, OK	sewage	0.397126	test	sewage	0.399553	test	sewage	MBL	MiSeq	SRP049107
1St_25_Yukon	FT12551	sewage	v4v5	2012-08-08	USA, OK	sewage	0.383595	test	sewage	0.393035	test	sewage	MBL	MiSeq	SRP047513
1St_26_Burkburnett	FT12552	sewage	v4v5	2012-08-14	USA, TX	sewage	0.432513	test	sewage	0.410828	test	sewage	MBL	MiSeq	SRP049107
1St_27_Freeport	FT12553	sewage	v4v5	2012-08-09	USA, TX	sewage	0.533968	test	sewage	0.475883	test	sewage	MBL	MiSeq	SRP047513
1St_28_Gladewater	FT12554	sewage	v4v5	2012-08-22	USA, TX	sewage	0.391816	test	sewage	0.411723	test	sewage	MBL	MiSeq	SRP049107
1St_29_Kenedy_Texas	FT12555	sewage	v4v5	2012-08-30	USA, TX	sewage	0.623676	outlier	sewage	0.564194	test	sewage	MBL	MiSeq	SRP047513
1St_30_Northside	FT12556	sewage	v4v5	2012-08-14	USA, AL	sewage	0.349482	train (sewage)	not tested	0.358783	train (sewage)	not tested	MBL	MiSeq	SRP049107
1St_31_Southside	FT12557	sewage	v4v5	2012-08-14	USA, AL	sewage	0.372517	train (sewage)	not tested	0.372138	train (sewage)	not tested	MBL	MiSeq	SRP049107
1St_32_Palmetto	FT12559	sewage	v4v5	2012-08-24	USA, FL	sewage	0.378887	test	sewage	0.408736	test	sewage	MBL	MiSeq	SRP049107
1St_34_Johns_Creek_Env_Camp	FT12561	sewage	v4v5	2012-08-15	USA, GA	sewage	0.428122	test	sewage	0.390343	test	sewage	MBL	MiSeq	SRP049107
1St_35_Little_River_WRF	FT12562	sewage	v4v5	2012-08-16	USA, GA	sewage	0.40275	test	sewage	0.383325	test	sewage	MBL	MiSeq	SRP049107
1St_36_Hardinsberg	FT12563	sewage	v4v5	2012-08-10	USA, KY	sewage	0.471864	test	sewage	0.476538	test	sewage	MBL	MiSeq	SRP047513
1St_37_Clintwood	FT12564	sewage	v4v5	2012-08-22	USA, VA	sewage	0.52947	test	sewage	0.443492	test	sewage	MBL	MiSeq	SRP047513
1St_38_Coeburn	FT12565	sewage	v4v5	2012-08-23	USA, VA	sewage	0.42872	test	sewage	0.440555	test	sewage	MBL	MiSeq	SRP049107
1St_39_Matewan	FT12566	sewage	v4v5	2012-08-10	USA, WV	sewage	0.387298	test	sewage	0.429713	test	sewage	MBL	MiSeq	SRP047513
1St_40_Williamson	FT12567	sewage	v4v5	2012-08-10	USA, WV	sewage	0.378416	test	sewage/dog	0.412235	test	sewage/dog	MBL	MiSeq	SRP049107
1St_41_Discovery_Bay	FT12568	sewage	v4v5	2012-08-16	USA, CA	sewage	0.350103	train (sewage)	not tested	0.35574	train (sewage)	not tested	MBL	MiSeq	SRP047513
1St_42_Richmond	FT12569	sewage	v4v5	2012-09-05	USA, CA	sewage	0.430745	test	sewage	0.427913	test	sewage/dog	MBL	MiSeq	SRP049107
1St_43_Stockton_WWControl	FT12570	sewage	v4v5	2012-08-14	USA, CA	sewage	0.417658	test	sewage	0.445448	test	sewage	MBL	MiSeq	SRP049107
1St_44_El_Estero_INF2	FT12571	sewage	v4v5	2012-08-09	USA, CA	sewage	0.590684	test	sewage	0.46901	test	sewage/dog	MBL	MiSeq	SRP049107
1St_45_Palo_Alto_comp	FT12572	sewage	v4v5	2012-08-09	USA, CA	sewage	0.452846	test	sewage	0.461642	test	sewage	MBL	MiSeq	SRP049107
1St_46_East_Central	FT12573	sewage	v4v5	2012-08-08	USA, FL	sewage	0.5262	test	sewage	0.498874	test	sewage	MBL	MiSeq	SRP049107
1St_48_Missoula	FT12575	sewage	v4v5	2012-08-10	USA, MT	sewage	0.394262	test	sewage	0.371505	train (sewage)	not tested	MBL	MiSeq	SRP049107
1St_49_Bozeman	FT12576	sewage	v4v5	2012-08-09	USA, MT	sewage	0.473448	test	sewage	0.395206	test	sewage	MBL	MiSeq	SRP049107
1St_50_Syracuse	FT12577	sewage	v4v5	2012-08-07	USA, NY	sewage	0.469969	test	sewage	0.480411	test	sewage	MBL	MiSeq	SRP049107
1St_51_Pendleton	FT12579	sewage	v4v5	2012-08-13	USA, OR	sewage	0.410174	test	sewage	0.364071	train (sewage)	not tested	MBL	MiSeq	SRP049107
1St_52_Duncansville	FT12580	sewage	v4v5	2012-08-09	USA, PA	sewage	0.412672	test	sewage	0.390843	test	sewage	MBL	MiSeq	SRP049107
1St_54_Laramie	FT12582	sewage	v4v5	2012-08-14	USA, WY	sewage	0.505244	test	sewage/dog	0.39478	test	sewage	MBL	MiSeq	SRP049107
1St_55_Iowa_City	FT12583	sewage	v4v5	2012-08-09	USA, IA	sewage	0.352942	train (sewage)	not tested	0.377956	test	sewage/dog	MBL	MiSeq	SRP049107
1St_56_Burlington	FT12584	sewage	v4v5	2012-08-08	USA, VT	sewage	0.447344	test	sewage	0.426482	test	sewage/dog	MBL	MiSeq	SRP049107
1St_58_Lincoln	FT12587	sewage	v4v5	2012-08-23	USA, NE	sewage	0.341433	train (sewage)	not tested	0.400789	test	sewage	MBL	MiSeq	SRP049107
1St_59_Walnut_Creek	FT12590	sewage	v4v5	2012-08-15	USA, TX	sewage	0.402333	test	sewage	0.389003	test	sewage	MBL	MiSeq	SRP049107
1St_60_Denver_North_Plant	FT12591	sewage	v4v5	2012-08-23	USA, CO	sewage	0.376187	test	sewage	0.410779	test	sewage	MBL	MiSeq	SRP049107
1St_61_Madison	FT12592	sewage	v4v5	2012-08-26	USA, WI	sewage	0.383423	test	sewage	0.379872	test	sewage	MBL	MiSeq	SRP049107
1St_62_Yuma	FT12593	sewage	v4v5	2012-08-15	USA, AZ	sewage	0.412144	test	sewage	0.387569	test	sewage	MBL	MiSeq	SRP049107
1St_63_Empire	FT12596	sewage	v4v5	2012-08-15	USA, MN	sewage	0.372757	train (sewage)	not tested	0.373367	train (sewage)	not tested	MBL	MiSeq	SRP049107
1St_65_Palo_Alto_Grab	FT12707	sewage	v4v5	2012-08-09	USA, CA	sewage	0.344292	train (sewage)	not tested	0.375666	train (sewage)	not tested	MBL	MiSeq	SRP049107
1St_66_Junction_City_SW	FT12754	sewage	v4v5	2012-08-15	USA, KS	sewage	0.364063	train (sewage)	not tested	0.375727	train (sewage)	not tested	MBL	MiSeq	SRP049107
1St_67_Erin_Lipp_Sample	FT12755	sewage	v4v5	2012-08-15	USA, FL	sewage	0.499458	test	sewage	0.552177	test	sewage	MBL	MiSeq	SRP049107
1St_68_Key_West	FT12774	sewage	v4v5	2012-08-16	USA, FL	sewage	0.373367	train (sewage)	not tested	0.399256	test	sewage	MBL	MiSeq	SRP049107
1St_69_Whittier	FT12819	sewage	v4v5	2012-08-21	USA, CA	sewage	0.396361	test	sewage	0.436854	test	sewage	MBL	MiSeq	SRP049107
1St_70_Marathon	FT12820	sewage	v4v5	2012-08-21	USA, FL	sewage	0.61062	test	sewage	0.563363	test	sewage	MBL	MiSeq	SRP049107
1St_71_St_Joseph	FT12826	sewage	v4v5	2012-08-21	USA, MO	sewage	0.350484	train (sewage)	not tested	0.359765	train (sewage)	not tested	MBL	MiSeq	SRP049107
1St_72_Denver_South_Plant	FT12827	sewage	v4v5	2012-08-14	USA, CO	sewage	0.362686	train (sewage)	not tested	0.396266	test	sewage	MBL	MiSeq	SRP049107
1St_73_Blue_Lake	FT12847	sewage	v4v5	2012-08-28	USA, MN	sewage	0.425313	test	sewage	0.415299	test	sewage	MBL	MiSeq	SRP049107
1St_74_Metropolitan	FT12853	sewage	v4v5	2012-08-30	USA, MN	sewage	0.375781	train (sewage)	not tested	0.395617	test	sewage	MBL	MiSeq	SRP049107
1St_75_Salina	FT12887	sewage	v4v5	2012-09-04	USA, KS	sewage	0.483933	test	sewage	0.464434	test	sewage	MBL	MiSeq	SRP049107
1St_76_Mendenhall	FT12888	sewage	v4v5	2012-09-06	USA, AK	sewage	0.524679	test	sewage	0.409027	test	sewage/dog	MBL	MiSeq	SRP049107
1St_77_Juneau_Douglas	FT12889	sewage	v4v5	2012-09-06	USA, AK	sewage	0.529716	test	sewage/dog	0.419654	test	sewage/dog	MBL	MiSeq	SRP049107
1St_79_Sand_Island	FT12936	sewage	v4v5	2012-09-07	USA, HA	sewage	0.411766	test	sewage/dog	0.443235	test	sewage	MBL	MiSeq	SRP049107
AU1_INF1	FT23635	sewage	v4	2017-08-10	Australia, Sydney	sewage	0.58053	test	sewage/dog	0.620324	test	sewage/dog	MBL	MiSeq	SRP233889
AU5_INF1	FT23659	sewage	v4	2017-08-02 08:17:00	Australia, Sydney	sewage	0.60178	test	sewage/dog	0.607763	test	sewage/dog	MBL	MiSeq	SRP233889
AU7_INF1	FT23671	sewage	v4	2017-08-15 11:26:00	Australia, Sydney	sewage	0.610057	test	sewage/dog	0.618865	test	sewage/dog	MBL	MiSeq	SRP233889
Cat_PU03	PU3	cat	v4v5	2013-11-03	USA, WI	not classified	0.728826	test	dog	0.818439	test	-	MBL	MiSeq	SRP233895
Cat_PU12	PU22	cat	v4v5	2013-11-14	USA, WI	not classified	0.693709	test	dog	0.752631	test	dog	MBL	MiSeq	SRP233895
Cat_PU15	PU15	cat	v4v5	2013-11-08	USA, WI	not classified	0.719991	test	dog	0.811665	test	dog	MBL	MiSeq	SRP233895
Cat_PU16	PU16	cat	v4v5	2013-11-11	USA, WI	not classified	0.834851	test	-	0.788279	test	dog	MBL	MiSeq	SRP233895
Cat_PU164	PU164	cat	v4	2017-03-29	USA, WI	not classified	0.792577	test	dog	0.811698	test	dog	MBL	MiSeq	SRP233895
Cat_PU165	PU165	cat	v4	2017-04-04	USA, WI	not classified	0.698705	test	dog	0.795919	test	dog	MBL	MiSeq	SRP233895
Cat_PU18	PU18	cat	v4v5	2013-11-11	USA, WI	not classified	0.81857	test	ruminant	0.820496	test	dog	MBL	MiSeq	SRP233895
Cat_PU188	PU188	cat	v4	2017-04-17	USA, WI	not classified	0.777521	test	dog	0.772313	test	dog	MBL	MiSeq	SRP233895
Cat_PU21	PU21	cat	v4v5	2013-11-14	USA, WI	not classified	0.697998	test	-	0.805955	test	dog	MBL	MiSeq	SRP233895
Cat_PU24	PU24	cat	v4v5	2013-11-13	USA, WI	not classified	0.723356	test	-	0.767846	test	dog	MBL	MiSeq	SRP233895
Cat_PU25	PU25	cat	v4v5	2013-11-16	USA, WI	not classified	0.75756	test	-	0.792055	test	dog	MBL	MiSeq	SRP233895
Cat_PU30	PU30	cat	v4v5	2013-12-12	Australia	not classified	0.767591	test	dog/ruminant	0.808636	test	dog	MBL	MiSeq	SRP233895
Cat_PU31	PU31	cat	v4v5	2013-12-12	Australia	not classified	0.715206	test	dog	0.848225	test	dog	MBL	MiSeq	SRP233895
Cat_PU381	PU381	cat	v4	2018-05-22	USA, TX	not classified	0.686296	test	dog	0.78521	test	dog	MBL	MiSeq	SRP233895
Chicken_Pool01	Chicken_Pool01	chicken	v4	2017-06-28	USA, NC	not classified	0.72515	test	-	0.651186	test	dog	MBL	MiSeq	SRP233895
Chicken_Pool02	Chicken_Pool02	chicken	v4	2018-03-28	USA, WI	not classified	0.657969	test	-	0.602412	test	dog	MBL	MiSeq	SRP233895
Chicken_Pool03	Chicken_Pool03	chicken	v4	2018-04-23	USA, WI	not classified	0.607474	test	herbivore	0.618453	test	-	MBL	MiSeq	SRP233895
Chicken_Pool04	Chicken_Pool04	chicken	v4v5	2018-04-28	USA, WI	not classified	0.919403	test	pig	0.760037	test	pig	MBL	MiSeq	SRP233895
Chicken_Pool05	Chicken_Pool05	chicken	v4	2018-03-28	USA, WI	not classified	0.675444	test	-	0.625681	test	dog	MBL	MiSeq	SRP233895
Cow_Pool02	Cow_Pool02	cattle	v4	2018-05-30	USA, NE	cattle/ruminant/herbivore	0.902766	outlier	pig/cattle/ruminant	0.800349	test	dog/pig/cattle/ruminant/herbivore	MBL	MiSeq	SRP233895
Cow_Pool02	Cow_Pool02	cattle	v4v5	2018-05-30	USA, NE	cattle/ruminant/herbivore	0.916257	outlier	pig/cattle/ruminant	0.815364	sample already used	not tested	MBL	MiSeq	SRP233895
Cow_Pool03	Cow_Pool03	cattle	v4v5	2018-05-30	USA, TX	cattle/ruminant/herbivore	0.614836	sample already used	not tested	0.723884	sample already used	not tested	MBL	MiSeq	SRP233895
Cow_Pool03	Cow_Pool03	cattle	v4	2018-05-30	USA, TX	cattle/ruminant/herbivore	0.615182	test	cattle/ruminant/herbivore	0.632508	test	cattle/ruminant/herbivore	MBL	MiSeq	SRP233895
Cow_Pool04	Cow_Pool04	cattle	v4v5	2018-06-04	USA, TX	cattle/ruminant/herbivore	0.684863	test	cattle/ruminant/herbivore	0.588035	test	cattle/ruminant/herbivore	MBL	MiSeq	SRP233895
Cow_Pool05	Cow_Pool05	cattle	v4	2018-05-30	USA, NE	cattle/ruminant/herbivore	0.937195	outlier	pig/ruminant	0.841781	test	dog/cattle/ruminant/herbivore	MBL	MiSeq	SRP233895
Cow_Pool05	Cow_Pool05	cattle	v4v5	2018-05-30	USA, NE	cattle/ruminant/herbivore	0.944653	outlier	pig	0.867917	sample already used	not tested	MBL	MiSeq	SRP233895
Cow_Pool06	Cow_Pool06	cattle	v4	2018-05-30	USA, NE	cattle/ruminant/herbivore	0.926507	outlier	pig/ruminant	0.821094	test	dog/cattle/ruminant/herbivore	MBL	MiSeq	SRP233895
Cow_Pool07	Cow_Pool07	cattle	v4	2018-05-30	USA, NE	cattle/ruminant/herbivore	0.893546	outlier	pig/ruminant	0.777852	test	dog/cattle/ruminant/herbivore	MBL	MiSeq	SRP233895
Cow_Pool07	Cow_Pool07	cattle	v4v5	2018-05-30	USA, NE	cattle/ruminant/herbivore	0.901566	outlier	pig/ruminant	0.793199	sample already used	not tested	MBL	MiSeq	SRP233895
Cow_PU189	PU189	cattle	v4v5	2017-06-20	USA, FL	cattle/ruminant/herbivore	0.636543	test	cattle/ruminant/herbivore	0.583502	test	cattle/ruminant/herbivore	MBL	MiSeq	SRP233895
Cow_PU190	PU190	cattle	v4	2017-06-20	USA, FL	cattle/ruminant/herbivore	0.681619	sample already used	not tested	0.579104	test	cattle/ruminant/herbivore	MBL	MiSeq	SRP233895
Cow_PU190	PU190	cattle	v4v5	2017-06-20	USA, FL	cattle/ruminant/herbivore	0.655925	test	cattle/ruminant/herbivore	0.588853	sample already used	not tested	MBL	MiSeq	SRP233895
Cow_PU191	PU191	cattle	v4v5	2017-06-20	USA, FL	cattle/ruminant/herbivore	0.679946	test	cattle/ruminant/herbivore	0.57374	test	cattle/ruminant/herbivore	MBL	MiSeq	SRP233895
Cow_PU193	PU193	cattle	v4v5	2017-06-20	USA, FL	cattle/ruminant/herbivore	0.665488	test	cattle/ruminant/herbivore	0.574649	test	cattle/ruminant/herbivore	MBL	MiSeq	SRP233895
Cow_PU194	PU194	cattle	v4v5	2017-06-20	USA, FL	cattle/ruminant/herbivore	0.707637	test	cattle/ruminant/herbivore	0.592073	test	cattle/ruminant/herbivore	MBL	MiSeq	SRP233895
Cow_PU195	PU195	cattle	v4v5	2017-06-20	USA, FL	cattle/ruminant/herbivore	0.68502	test	cattle/ruminant/herbivore	0.601319	test	cattle/ruminant/herbivore	MBL	MiSeq	SRP233895
Cow_PU196	PU196	cattle	v4v5	2017-06-20	USA, FL	cattle/ruminant/herbivore	0.671999	test	cattle/ruminant/herbivore	0.586636	test	cattle/ruminant/herbivore	MBL	MiSeq	SRP233895
Cow_PU197	PU197	cattle	v4	2017-06-27	USA, GA	cattle/ruminant/herbivore	0.620528	sample already used	not tested	0.596788	test	cattle/ruminant/herbivore	MBL	MiSeq	SRP233895
Cow_PU197	PU197	cattle	v4v5	2017-06-27	USA, GA	cattle/ruminant/herbivore	0.615587	test	cattle/ruminant/herbivore	0.621223	sample already used	not tested	MBL	MiSeq	SRP233895
Cow_PU219	PU219	cattle	v4v5	2017-07-13	USA, WI	cattle/ruminant/herbivore	0.59071	sample already used	not tested	0.505201	train (cattle/ruminant/herbivore)	not tested	MBL	MiSeq	SRP233895
Cow_PU219	PU219	cattle	v4	2017-07-13	USA, WI	cattle/ruminant/herbivore	0.579802	train (cattle)	not tested	0.534227	sample already used	not tested	MBL	MiSeq	SRP233895
Cow_PU220	PU220	cattle	v4v5	2017-07-13	USA, WI	cattle/ruminant/herbivore	0.586293	train (cattle)	not tested	0.528765	test	cattle/ruminant/herbivore	MBL	MiSeq	SRP233895
Cow_PU222	PU222	cattle	v4v5	2017-07-13	USA, WI	cattle/ruminant/herbivore	0.554264	train (cattle/ruminant/herbivore)	not tested	0.514523	train (cattle)	not tested	MBL	MiSeq	SRP233895
Cow_PU223	PU223	cattle	v4v5	2017-07-13	USA, WI	cattle/ruminant/herbivore	0.559601	train (cattle/ruminant/herbivore)	not tested	0.503298	train (cattle/ruminant/herbivore)	not tested	MBL	MiSeq	SRP233895
Cow_PU224	PU224	cattle	v4v5	2017-07-13	USA, WI	cattle/ruminant/herbivore	0.578224	train (cattle)	not tested	0.521761	train (cattle)	not tested	MBL	MiSeq	SRP233895
Cow_PU225	PU225	cattle	v4v5	2017-07-13	USA, WI	cattle/ruminant/herbivore	0.577577	train (cattle)	not tested	0.530422	test	cattle/ruminant/herbivore	MBL	MiSeq	SRP233895
Cow_PU227	PU227	cattle	v4v5	2017-07-13	USA, WI	cattle/ruminant/herbivore	0.584792	train (cattle)	not tested	0.519319	train (cattle)	not tested	MBL	MiSeq	SRP233895
Cow_PU228	PU228	cattle	v4v5	2017-07-13	USA, WI	cattle/ruminant/herbivore	0.580873	train (cattle)	not tested	0.520548	train (cattle)	not tested	MBL	MiSeq	SRP233895
Cow_PU229	PU229	cattle	v4v5	2017-07-13	USA, WI	cattle/ruminant/herbivore	0.567444	train (cattle/ruminant/herbivore)	not tested	0.515159	train (cattle)	not tested	MBL	MiSeq	SRP233895
Cow_PU230	PU230	cattle	v4v5	2017-07-13	USA, WI	cattle/ruminant/herbivore	0.563527	train (cattle/ruminant/herbivore)	not tested	0.522612	train (cattle)	not tested	MBL	MiSeq	SRP233895
Cow_PU231	PU231	cattle	v4v5	2017-07-13	USA, WI	cattle/ruminant/herbivore	0.58726	train (cattle)	not tested	0.533588	test	cattle/ruminant/herbivore	MBL	MiSeq	SRP233895
Cow_PU232	PU232	cattle	v4v5	2017-07-13	USA, WI	cattle/ruminant/herbivore	0.602522	sample already used	not tested	0.533189	test	cattle/ruminant/herbivore	MBL	MiSeq	SRP233895
Cow_PU232	PU232	cattle	v4	2017-07-13	USA, WI	cattle/ruminant/herbivore	0.592515	test	cattle/ruminant/herbivore	0.550693	sample already used	not tested	MBL	MiSeq	SRP233895
Cow_PU233	PU233	cattle	v4	2017-07-13	USA, WI	cattle/ruminant/herbivore	0.603785	test	cattle/ruminant/herbivore	0.519971	train (cattle)	not tested	MBL	MiSeq	SRP233895
Cow_PU234	PU234	cattle	v4v5	2017-07-13	USA, WI	cattle/ruminant/herbivore	0.570909	sample already used	not tested	0.500079	train (cattle/ruminant/herbivore)	not tested	MBL	MiSeq	SRP233895
Cow_PU234	PU234	cattle	v4	2017-07-13	USA, WI	cattle/ruminant/herbivore	0.563487	train (cattle/ruminant/herbivore)	not tested	0.533028	sample already used	not tested	MBL	MiSeq	SRP233895
Cow_PU235	PU235	cattle	v4v5	2017-07-13	USA, WI	cattle/ruminant/herbivore	0.583547	train (cattle)	not tested	0.565372	test	cattle/ruminant/herbivore	MBL	MiSeq	SRP233895
Cow_PU236	PU236	cattle	v4v5	2017-07-13	USA, WI	cattle/ruminant/herbivore	0.549813	train (cattle/ruminant/herbivore)	not tested	0.485846	train (cattle/ruminant/herbivore)	not tested	MBL	MiSeq	SRP233895
Cow_PU237	PU237	cattle	v4v5	2017-07-13	USA, WI	cattle/ruminant/herbivore	0.585793	train (cattle)	not tested	0.513153	train (cattle)	not tested	MBL	MiSeq	SRP233895
Cow_PU238	PU238	cattle	v4v5	2017-07-13	USA, WI	cattle/ruminant/herbivore	0.562856	train (cattle/ruminant/herbivore)	not tested	0.500392	train (cattle/ruminant/herbivore)	not tested	MBL	MiSeq	SRP233895
Cow_PU239	PU239	cattle	v4v5	2017-07-13	USA, WI	cattle/ruminant/herbivore	0.594595	test	cattle/ruminant/herbivore	0.501888	train (cattle/ruminant/herbivore)	not tested	MBL	MiSeq	SRP233895
Cow_PU240	PU240	cattle	v4v5	2017-07-13	USA, WI	cattle/ruminant/herbivore	0.56126	train (cattle/ruminant/herbivore)	not tested	0.503925	train (cattle/ruminant/herbivore)	not tested	MBL	MiSeq	SRP233895
Cow_PU241	PU241	cattle	v4v5	2017-07-13	USA, WI	cattle/ruminant/herbivore	0.587559	train (cattle)	not tested	0.508947	train (cattle/ruminant/herbivore)	not tested	MBL	MiSeq	SRP233895
Cow_PU242	PU242	cattle	v4v5	2017-07-13	USA, WI	cattle/ruminant/herbivore	0.559054	train (cattle/ruminant/herbivore)	not tested	0.494266	train (cattle/ruminant/herbivore)	not tested	MBL	MiSeq	SRP233895
Cow_PU243	PU243	cattle	v4v5	2017-07-13	USA, WI	cattle/ruminant/herbivore	0.594667	test	cattle/ruminant/herbivore	0.538926	test	cattle/ruminant/herbivore	MBL	MiSeq	SRP233895
Cow_PU244	PU244	cattle	v4v5	2017-07-13	USA, WI	cattle/ruminant/herbivore	0.640506	test	cattle/ruminant/herbivore	0.663161	test	cattle/ruminant/herbivore	MBL	MiSeq	SRP233895
Cow_PU245	PU245	cattle	v4v5	2017-07-13	USA, WI	cattle/ruminant/herbivore	0.551626	train (cattle/ruminant/herbivore)	not tested	0.508252	train (cattle/ruminant/herbivore)	not tested	MBL	MiSeq	SRP233895
Cow_PU246	PU246	cattle	v4v5	2017-07-13	USA, WI	cattle/ruminant/herbivore	0.598413	test	cattle/ruminant/herbivore	0.523456	train (cattle)	not tested	MBL	MiSeq	SRP233895
Cow_PU247	PU247	cattle	v4v5	2017-07-13	USA, GA	cattle/ruminant/herbivore	0.761931	test	cattle/ruminant/herbivore	0.514833	train (cattle)	not tested	MBL	MiSeq	SRP233895
Cow_PU301	PU301	cattle	v4v5	2018-03-28	USA, WI	cattle/ruminant/herbivore	0.587959	test	cattle/ruminant/herbivore	0.550709	test	cattle/ruminant/herbivore	MBL	MiSeq	SRP233895
Cow_PU302	PU302	cattle	v4	2018-03-28	USA, WI	cattle/ruminant/herbivore	0.651689	sample already used	not tested	0.596016	test	cattle/ruminant/herbivore	MBL	MiSeq	SRP233895
Cow_PU302	PU302	cattle	v4v5	2018-03-28	USA, WI	cattle/ruminant/herbivore	0.635169	test	cattle/ruminant/herbivore	0.626861	sample already used	not tested	MBL	MiSeq	SRP233895
Cow_PU303	PU303	cattle	v4	2018-04-04	USA, WI	cattle/ruminant/herbivore	0.649864	test	cattle/ruminant/herbivore	0.560705	test	cattle/ruminant/herbivore	MBL	MiSeq	SRP233895
Cow_PU538	PU538	cattle	v4v5	11/20/2018 (received 11/29/18)	USA, TX	cattle/ruminant/herbivore	0.872986	test	cattle/ruminant/herbivore	0.638863	test	cattle/ruminant/herbivore	MBL	MiSeq	SRP233895
Cow_PU539	PU539	cattle	v4v5	11/20/2018 (received 11/29/18)	USA, TX	cattle/ruminant/herbivore	0.847481	test	cattle/ruminant/herbivore	0.662493	test	cattle/ruminant/herbivore	MBL	MiSeq	SRP233895
Cow_PU75	PU75	cattle	v4v5	2015-02-16	USA, WI	cattle/ruminant/herbivore	0.687462	test	cattle/ruminant/herbivore	0.656839	test	cattle/ruminant/herbivore	MBL	MiSeq	SRP233895
Cow_PU76	PU76	cattle	v4v5	2015-02-16	USA, WI	cattle/ruminant/herbivore	0.68612	test	cattle/ruminant/herbivore	0.697561	test	cattle/ruminant/herbivore	MBL	MiSeq	SRP233895
Cow_PU77	PU77	cattle	v4v5	2015-02-16	USA, WI	cattle/ruminant/herbivore	0.715352	test	cattle/ruminant/herbivore	0.72852	test	cattle/ruminant/herbivore	MBL	MiSeq	SRP233895
Cow_PU78	PU78	cattle	v4v5	2015-02-16	USA, WI	cattle/ruminant/herbivore	0.71713	test	cattle/ruminant/herbivore	0.712482	test	cattle/ruminant/herbivore	MBL	MiSeq	SRP233895
Cow_PU80	PU80	cattle	v4v5	2015-02-16	USA, WI	cattle/ruminant/herbivore	0.700128	test	cattle/ruminant/herbivore	0.668466	test	cattle/ruminant/herbivore	MBL	MiSeq	SRP233895
Cow_PU84	PU84	cattle	v4v5	2015-02-19	USA, WI	cattle/ruminant/herbivore	0.703127	test	cattle/ruminant/herbivore	0.672888	test	cattle/ruminant/herbivore	MBL	MiSeq	SRP233895
Cow_PU86	PU86	cattle	v4v5	2015-02-17	USA, WI	cattle/ruminant/herbivore	0.711042	test	cattle/ruminant/herbivore	0.685378	test	cattle/ruminant/herbivore	MBL	MiSeq	SRP233895
Cow_PU89	PU89	cattle	v4v5	2015-02-17	USA, WI	cattle/ruminant/herbivore	0.677053	test	cattle/ruminant/herbivore	0.70087	test	cattle/ruminant/herbivore	MBL	MiSeq	SRP233895
Cow_PU90	PU90	cattle	v4v5	2015-02-17	USA, WI	cattle/ruminant/herbivore	0.711338	test	cattle/ruminant/herbivore	0.672016	test	cattle/ruminant/herbivore	MBL	MiSeq	SRP233895
Deer_Pool01	Deer_Pool01	deer	v4v5	2017-11-13	USA, GA	ruminant/herbivore	0.801192	train (ruminant/herbivore)	not tested	0.690699	train (ruminant/herbivore)	not tested	MBL	MiSeq	SRP233895
Deer_Pool02	Deer_Pool02	deer	v4v5	2018-05-22	USA, TX	ruminant/herbivore	0.806555	train (ruminant/herbivore)	not tested	0.6969	train (ruminant/herbivore)	not tested	MBL	MiSeq	SRP233895
Deer_PU11	PU11	deer	v4v5	2013-11-04	USA, WI	ruminant/herbivore	0.868866	test	ruminant/herbivore	0.741259	train (ruminant/herbivore)	not tested	MBL	MiSeq	SRP233895
Deer_PU121	PU121	deer	v4	2013-09-26	USA, WI	ruminant/herbivore	0.956005	outlier	dog	0.964521	outlier	dog	MBL	MiSeq	SRP233895
Deer_PU123	PU123	deer	v4	2013-09-26	USA, WI	ruminant/herbivore	0.95631	outlier	dog	0.964581	outlier	-	MBL	MiSeq	SRP233895
Deer_PU259	PU259	deer	v4v5	2017-11-13	USA, GA	ruminant/herbivore	0.864488	test	ruminant/herbivore	0.769467	test	ruminant/herbivore	MBL	MiSeq	SRP233895
Deer_PU261	PU261	deer	v4v5	2017-11-13	USA, GA	ruminant/herbivore	0.826887	train (ruminant/herbivore)	not tested	0.704453	train (ruminant/herbivore)	not tested	MBL	MiSeq	SRP233895
Deer_PU262	PU262	deer	v4v5	2017-11-13	USA, GA	ruminant/herbivore	0.841713	train (ruminant/herbivore)	not tested	0.745015	train (ruminant/herbivore)	not tested	MBL	MiSeq	SRP233895
Deer_PU270	PU270	deer	v4v5	2017-11-13	USA, GA	ruminant/herbivore	0.837073	train (ruminant/herbivore)	not tested	0.743493	train (ruminant/herbivore)	not tested	MBL	MiSeq	SRP233895
Deer_PU371	PU371	deer	v4v5	2018-05-22	USA, TX	ruminant/herbivore	0.814425	train (ruminant/herbivore)	not tested	0.741748	train (ruminant/herbivore)	not tested	MBL	MiSeq	SRP233895
Deer_PU372	PU372	deer	v4v5	2018-05-22	USA, TX	ruminant/herbivore	0.836722	train (ruminant/herbivore)	not tested	0.777624	test	ruminant/herbivore	MBL	MiSeq	SRP233895
Deer_PU373	PU373	deer	v4v5	2018-05-22	USA, TX	ruminant/herbivore	0.829919	train (ruminant/herbivore)	not tested	0.704628	train (ruminant/herbivore)	not tested	MBL	MiSeq	SRP233895
Deer_PU46	PU46	deer	v4v5	2013-12-21	USA, CO	ruminant/herbivore	0.851802	test	ruminant/herbivore	0.799732	test	ruminant/herbivore	GLGC	MiSeq	SRP233895
Deer_PU47	PU47	deer	v4v5	2013-12-21	USA, CO	ruminant/herbivore	0.800525	sample already used	not tested	0.710999	train (ruminant/herbivore)	not tested	MBL	MiSeq	SRP233895
Deer_PU47	PU47	deer	v4	2013-12-21	USA, CO	ruminant/herbivore	0.793711	train (ruminant/herbivore)	not tested	0.717277	sample already used	not tested	MBL	MiSeq	SRP233895
Deer_PU54	PU54	deer	v4v5	2014-11-29	USA, WI	ruminant/herbivore	0.943688	test	ruminant/herbivore	0.787908	test	ruminant/herbivore	MBL	MiSeq	SRP233895
Deer_PU55	PU55	deer	v4v5	2014-11-29	USA, WI	ruminant/herbivore	0.894181	test	ruminant/herbivore	0.762817	test	ruminant/herbivore	MBL	MiSeq	SRP233895
Deer_PU57	PU57	deer	v4v5	2014-11-15	USA, OR	ruminant/herbivore	0.860207	test	ruminant/herbivore	0.784663	test	ruminant/herbivore	GLGC	MiSeq	SRP233895
Deer_PU58	PU58	deer	v4v5	2014-11-15	USA, OR	ruminant/herbivore	0.873843	test	ruminant/herbivore	0.797257	test	ruminant/herbivore	GLGC	MiSeq	SRP233895
Deer_PU59	PU59	deer	v4v5	2014-11-15	USA, OR	ruminant/herbivore	0.871876	test	ruminant/herbivore	0.780431	test	ruminant/herbivore	MBL	MiSeq	SRP233895
Deer_PU61	PU61	deer	v4	2015-11-16	USA, OR	ruminant/herbivore	0.856711	sample already used	not tested	0.775193	test	ruminant/herbivore	MBL	MiSeq	SRP233895
Deer_PU61	PU61	deer	v4v5	2015-11-16	USA, OR	ruminant/herbivore	0.849693	test	ruminant/herbivore	0.775777	sample already used	not tested	GLGC	MiSeq	SRP233895
Deer_PU62	PU62	deer	v4v5	2015-11-16	USA, OR	ruminant/herbivore	0.845633	test	ruminant/herbivore	0.781245	test	ruminant/herbivore	MBL	MiSeq	SRP233895
Deer_PU64	PU64	deer	v4v5	2015-11-16	USA, OR	ruminant/herbivore	0.815884	train (ruminant/herbivore)	not tested	0.753111	train (ruminant/herbivore)	not tested	GLGC	MiSeq	SRP233895
Deer_PU68	PU68	deer	v4v5	2015-11-16	USA, OR	ruminant/herbivore	0.851493	test	ruminant/herbivore	0.769687	test	ruminant/herbivore	MBL	MiSeq	SRP233895
Dog_Pool01	Dog_Pool01	dog	v4	2018-02-16	USA, CA	dog	0.782821	sample already used	not tested	0.652112	sample already used	not tested	MBL	MiSeq	SRP233895
Dog_Pool01	Dog_Pool01	dog	v4v5	2018-02-16	USA, CA	dog	0.778861	train (dog)	not tested	0.651253	train (dog)	not tested	MBL	MiSeq	SRP233895
Dog_Pool02	Dog_Pool02	dog	v4	2018-07-10	USA, TX	dog	0.754988	train (dog)	not tested	0.693049	train (dog)	not tested	MBL	MiSeq	SRP233895
Dog_PU02	PU2	dog	v4v5	2013-11-03	USA, WI	dog	0.89423	test	dog	0.829132	test	-	GLGC	MiSeq	SRP233895
Dog_PU04	PU4	dog	v4v5	2013-11-03	USA, WI	dog	0.791736	train (dog)	not tested	0.773787	test	dog	MBL	MiSeq	SRP233895
Dog_PU05	PU5	dog	v4v5	2013-11-05	USA, WI	dog	0.791875	train (dog)	not tested	0.80574	test	dog	MBL	MiSeq	SRP233895
Dog_PU06	PU6	dog	v4v5	2015-11-05	USA, WI	dog	0.783532	train (dog)	not tested	0.749423	train (dog)	not tested	MBL	MiSeq	SRP233895
Dog_PU07	PU7	dog	v4v5	2013-11-03	USA, WI	dog	0.888104	test	dog	0.752485	train (dog)	not tested	MBL	MiSeq	SRP233895
Dog_PU08	PU8	dog	v4v5	2013-11-03	USA, WI	dog	0.769402	train (dog)	not tested	0.755291	train (dog)	not tested	MBL	MiSeq	SRP233895
Dog_PU12	PU12	dog	v4v5	2013-11-06	USA, WI	dog	0.815501	train (dog)	not tested	0.72969	train (dog)	not tested	GLGC	MiSeq	SRP233895
Dog_PU13	PU13	dog	v4v5	2013-11-06	USA, WI	dog	0.787129	train (dog)	not tested	0.833287	test	dog	MBL	MiSeq	SRP233895
Dog_PU133	PU133	dog	v4v5	2016-10-19	USA, WI	dog	0.773933	train (dog)	not tested	0.750032	train (dog)	not tested	GLGC	MiSeq	SRP233895
Dog_PU134	PU134	dog	v4v5	2016-11-02	USA, WI	dog	0.850741	train (dog)	not tested	0.871496	test	dog	GLGC	MiSeq	SRP233895
Dog_PU135	PU135	dog	v4v5	2016-11-04	USA, WI	dog	0.822986	train (dog)	not tested	0.761702	train (dog)	not tested	GLGC	MiSeq	SRP233895
Dog_PU136	PU136	dog	v4v5	2016-11-04	USA, WI	dog	0.858187	train (dog)	not tested	0.841278	test	dog	GLGC	MiSeq	SRP233895
Dog_PU137	PU137	dog	v4v5	2016-11-03	USA, WI	dog	0.863474	test	dog	0.833313	test	dog	GLGC	MiSeq	SRP233895
Dog_PU138	PU138	dog	v4v5	2016-11-03	USA, WI	dog	0.899541	test	dog	0.761243	train (dog)	not tested	GLGC	MiSeq	SRP233895
Dog_PU139	PU139	dog	v4v5	2016-11-04	USA, WI	dog	0.887842	test	dog	0.924061	test	-	GLGC	MiSeq	SRP233895
Dog_PU150	PU150	dog	v4	2016-11-07	USA, WI	dog	0.754169	train (dog)	not tested	0.713752	train (dog)	not tested	MBL	MiSeq	SRP233895
Dog_PU161	PU161	dog	v4	2017-02-09	USA, WI	dog	0.806776	train (dog)	not tested	0.730379	train (dog)	not tested	MBL	MiSeq	SRP233895
Dog_PU17	PU17	dog	v4v5	2013-11-11	USA, WI	dog	0.832385	train (dog)	not tested	0.762299	train (dog)	not tested	GLGC	MiSeq	SRP233895
Dog_PU19	PU19	dog	v4v5	2013-11-11	USA, WI	dog	0.783583	train (dog)	not tested	0.761262	train (dog)	not tested	MBL	MiSeq	SRP233895
Dog_PU20	PU20	dog	v4v5	2013-11-14	USA, WI	dog	0.779359	train (dog)	not tested	0.753125	train (dog)	not tested	MBL	MiSeq	SRP233895
Dog_PU23	PU23	dog	v4v5	2013-11-09	USA, WI	dog	0.898351	test	dog	0.758712	train (dog)	not tested	MBL	MiSeq	SRP233895
Dog_PU317	PU317	dog	v4	2018-03-09	USA, NC	dog	0.877912	test	dog	0.675971	train (dog)	not tested	MBL	MiSeq	SRP233895
Dog_PU318	PU318	dog	v4	2018-03-12	USA, NC	dog	0.823909	sample already used	not tested	0.721623	train (dog)	not tested	MBL	MiSeq	SRP233895
Dog_PU318	PU318	dog	v4v5	2018-03-12	USA, NC	dog	0.790789	train (dog)	not tested	0.743304	sample already used	not tested	MBL	MiSeq	SRP233895
Dog_PU319	PU319	dog	v4	2018-02-01	USA, NC	dog	0.886728	test	dog	0.688784	train (dog)	not tested	MBL	MiSeq	SRP233895
Dog_PU380	PU380	dog	v4v5	2018-05-22	USA, TX	dog	0.779095	sample already used	not tested	0.689068	train (dog)	not tested	MBL	MiSeq	SRP233895
Dog_PU380	PU380	dog	v4	2018-05-22	USA, TX	dog	0.736749	train (dog)	not tested	0.699321	sample already used	not tested	MBL	MiSeq	SRP233895
Dog_PU53	PU53	dog	v4v5	2014-11-18	Dominican Republic	dog	0.923635	test	dog	0.797943	test	dog	GLGC	MiSeq	SRP233895
Goat_Pool01	Goat_Pool01	goat	v4	2018-06-04	USA, TX	ruminant/herbivore	-	not included to compute sensitivity and sensitivity (too few samples in the source to verify if there is/are outlier(s))	cattle/ruminant/herbivore	-	not included to compute sensitivity and sensitivity (too few samples in the source to verify if there is/are outlier(s))	cattle/ruminant/herbivore	MBL	MiSeq	SRP233895
Goat_PU537	PU537	goat	v4	11/20/2018 (received 11/29/18)	USA, TX	ruminant/herbivore	-	not included to compute sensitivity and sensitivity (too few samples in the source to verify if there is/are outlier(s))	pig/ruminant	-	not included to compute sensitivity and sensitivity (too few samples in the source to verify if there is/are outlier(s))	pig/ruminant/herbivore	MBL	MiSeq	SRP233895
Goose_PU125	PU125	goose	v4v5	2016-04-04	USA, WI	not classified	0.991212	outlier	-	0.989473	outlier	-	MBL	MiSeq	SRP233895
Goose_PU126	PU126	goose	v4	2016-04-04	USA, WI	not classified	0.885974	test	herbivore	0.852248	test	dog	MBL	MiSeq	SRP233895
Goose_PU168	PU168	goose	v4	2017-04-13	USA, WI	not classified	0.861004	test	herbivore	0.802046	test	-	MBL	MiSeq	SRP233895
Goose_PU170	PU170	goose	v4	2017-04-13	USA, WI	not classified	0.881797	test	herbivore	0.874265	test	-	MBL	MiSeq	SRP233895
Goose_PU179	PU179	goose	v4	2017-04-15	USA, WI	not classified	0.861528	test	herbivore	0.819187	test	dog	MBL	MiSeq	SRP233895
Goose_PU354	PU354	goose	v4	2018-05-22	USA, TX	not classified	0.703795	test	dog/herbivore	0.716808	test	-	MBL	MiSeq	SRP233895
Goose_PU355	PU355	goose	v4	2018-05-22	USA, TX	not classified	0.755846	test	ruminant/herbivore	0.710394	test	-	MBL	MiSeq	SRP233895
Goose_PU356	PU356	goose	v4	2018-05-22	USA, TX	not classified	0.700305	test	herbivore	0.704406	test	-	MBL	MiSeq	SRP233895
Goose_PU357	PU357	goose	v4	2018-05-22	USA, TX	not classified	0.717287	test	-	0.709155	test	-	MBL	MiSeq	SRP233895
Hens_PU185	PU185	chicken	v4	2017-04-17	USA, WI	not classified	0.616403	test	-	0.701916	test	-	MBL	MiSeq	SRP233895
Hens_PU186	PU186	chicken	v4	2017-04-17	USA, WI	not classified	0.604312	test	-	0.650089	test	-	MBL	MiSeq	SRP233895
Horse_Pool01	Horse_Pool01	horse	v4	2018-06-04	USA, TX	herbivore	0.841483	test	herbivore	0.783849	test	herbivore	MBL	MiSeq	SRP233895
Horse_Pool02	Horse_Pool02	horse	v4	2018-09-11	USA, WI	herbivore	0.718563	train (herbivore)	not tested	0.683057	train (herbivore)	not tested	MBL	MiSeq	SRP233895
Horse_Pool03	Horse_Pool03	horse	v4	2018-09-11	USA, WI	herbivore	0.765318	train (herbivore)	not tested	0.696012	train (herbivore)	not tested	MBL	MiSeq	SRP233895
Horse_PU335	PU335	horse	v4	2018-04-23	USA, IL	herbivore	0.782316	train (herbivore)	not tested	0.737125	train (herbivore)	not tested	MBL	MiSeq	SRP233895
Horse_PU338	PU338	horse	v4	2018-04-24	USA, WI	herbivore	0.792379	train (herbivore)	not tested	0.735778	train (herbivore)	not tested	MBL	MiSeq	SRP233895
Horse_PU339	PU339	horse	v4v5	2018-04-23	USA, WI	herbivore	0.821103	test	herbivore	0.738471	train (herbivore)	not tested	MBL	MiSeq	SRP233895
Horse_PU340	PU340	horse	v4v5	2018-04-23	USA, WI	herbivore	0.778851	sample already used	not tested	0.691062	train (herbivore)	not tested	MBL	MiSeq	SRP233895
Horse_PU340	PU340	horse	v4	2018-04-23	USA, WI	herbivore	0.744853	train (herbivore)	not tested	0.701096	sample already used	not tested	MBL	MiSeq	SRP233895
Horse_PU341	PU341	horse	v4	2018-04-28	USA, IL	herbivore	0.820376	train (herbivore)	not tested	0.739833	train (herbivore)	not tested	MBL	MiSeq	SRP233895
Horse_PU36	PU36	horse	v4	2013-12-12	Australia	herbivore	0.847872	test	herbivore	0.802972	test	herbivore	MBL	MiSeq	SRP233895
Horse_PU37	PU37	horse	v4	2013-12-12	Australia	herbivore	0.808064	train (herbivore)	not tested	0.760691	train (herbivore)	not tested	MBL	MiSeq	SRP233895
Horse_PU38	PU38	horse	v4	2013-12-12	Australia	herbivore	0.785815	train (herbivore)	not tested	0.733559	train (herbivore)	not tested	MBL	MiSeq	SRP233895
Horse_PU39	PU39	horse	v4	2013-12-12	Australia	herbivore	0.764751	train (herbivore)	not tested	0.730276	train (herbivore)	not tested	MBL	MiSeq	SRP233895
Horse_PU534	PU534	horse	v4	11/20/2018 (received 11/29/18)	USA, TX	herbivore	0.815776	train (herbivore)	not tested	0.806116	test	herbivore	MBL	MiSeq	SRP233895
Kangaroo_PU40	PU40	kangaroo	v4	2013-12-12	Australia	herbivore	0.456715	test	ruminant/herbivore	0.511263	test	ruminant/herbivore	MBL	MiSeq	SRP233895
Kangaroo_PU41	PU41	kangaroo	v4	2013-12-12	Australia	herbivore	0.456164	test	ruminant/herbivore	0.504491	test	cattle/ruminant/herbivore	MBL	MiSeq	SRP233895
Kangaroo_PU42	PU42	kangaroo	v4	2013-12-12	Australia	herbivore	0.508268	test	dog/ruminant/herbivore	0.552513	test	cattle/ruminant/herbivore	MBL	MiSeq	SRP233895
Kangaroo_PU43	PU43	kangaroo	v4	2013-12-12	Australia	herbivore	0.533793	test	ruminant/herbivore	0.57735	test	ruminant/herbivore	MBL	MiSeq	SRP233895
Kangaroo_PU44	PU44	kangaroo	v4	2013-12-12	Australia	herbivore	0.524332	test	ruminant/herbivore	0.565402	test	dog/ruminant/herbivore	MBL	MiSeq	SRP233895
Pig_27	PU152	pig	v4v5	NA	USA, OH	pig	0.800723	test	pig	0.837824	test	pig	MBL	MiSeq	SRP233895
Pig_29	PU29	pig	v4v5	2013-11-23	USA, OH	pig	0.825541	test	pig	0.812049	test	pig	MBL	MiSeq	SRP233895
Pig_30	PU154	pig	v4v5	NA	USA, OH	pig	0.847207	test	pig	0.860882	test	pig	MBL	MiSeq	SRP233895
Pig_8313	PU160	pig	v4v5	NA	USA, OH	pig	0.870493	test	pig	0.811927	test	pig	MBL	MiSeq	SRP233895
Pig_Pool01	Pig_Pool01	pig	v4	2017-06-27	USA, GA	pig	0.69486	train (pig)	not tested	0.721568	train (pig)	not tested	MBL	MiSeq	SRP233895
Pig_Pool02	Pig_Pool02	pig	v4	2018-07-09	USA, TX	pig	0.73877	train (pig)	not tested	0.717244	train (pig)	not tested	MBL	MiSeq	SRP233895
Pig_PU140	PU140	pig	v4v5	2016-11-04	USA, OH	pig	0.734345	train (pig)	not tested	0.817891	test	pig	GLGC	MiSeq	SRP233895
pig_PU141	PU141	pig	v4v5	2016-11-04	USA, OH	pig	0.781142	test	pig	0.826792	test	pig	GLGC	MiSeq	SRP233895
pig_PU142	PU142	pig	v4v5	2016-11-04	USA, OH	pig	0.76585	test	pig	0.806351	test	pig	GLGC	MiSeq	SRP233895
pig_PU143	PU143	pig	v4v5	2016-11-04	USA, OH	pig	0.788463	test	pig	0.790646	test	pig	GLGC	MiSeq	SRP233895
pig_PU145	PU145	pig	v4v5	2016-11-04	USA, OH	pig	0.740676	train (pig)	not tested	0.85081	test	dog/pig	GLGC	MiSeq	SRP233895
pig_PU147	PU147	pig	v4v5	2017-04-14	USA, OH	pig	0.999295	outlier	-	0.940047	outlier	pig	GLGC	MiSeq	SRP233895
pig_PU148	PU148	pig	v4v5	2016-11-04	USA, OH	pig	0.80854	test	pig	0.772164	test	pig	GLGC	MiSeq	SRP233895
Pig_PU149	PU149	pig	v4v5	2016-11-04	USA, OH	pig	0.740963	train (pig)	not tested	0.74556	train (pig)	not tested	GLGC	MiSeq	SRP233895
Pig_PU153	PU153	pig	v4v5	NA	USA, OH	pig	0.814317	test	pig	0.81518	test	pig	GLGC	MiSeq	SRP233895
Pig_PU155	PU155	pig	v4v5	NA	USA, OH	pig	0.786654	test	pig	0.818836	test	pig	GLGC	MiSeq	SRP233895
Pig_PU156	PU156	pig	v4v5	NA	USA, OH	pig	0.764375	test	pig	0.757392	train (pig)	not tested	GLGC	MiSeq	SRP233895
Pig_PU157	PU157	pig	v4v5	NA	USA, OH	pig	0.741705	train (pig)	not tested	0.742179	train (pig)	not tested	GLGC	MiSeq	SRP233895
Pig_PU158	PU158	pig	v4v5	NA	USA, OH	pig	0.758386	test	pig	0.791406	test	pig	GLGC	MiSeq	SRP233895
Pig_PU159	PU159	pig	v4v5	NA	USA, OH	pig	0.778574	test	pig	0.759352	train (pig)	not tested	GLGC	MiSeq	SRP233895
Pig_PU210	PU210	pig	v4	2017-07-05	USA, TX	pig	0.747872	train (pig)	not tested	0.72963	train (pig)	not tested	MBL	z	SRP233895
Pig_PU211	PU211	pig	v4v5	2017-07-05	USA, TX	pig	0.844898	test	pig	0.790334	test	pig	MBL	MiSeq	SRP233895
Pig_PU212	PU212	pig	v4	2017-07-05	USA, TX	pig	0.789323	test	pig	0.750811	train (pig)	not tested	MBL	MiSeq	SRP233895
Pig_PU213	PU213	pig	v4	2017-07-05	USA, TX	pig	0.775257	test	pig	0.770192	test	pig	MBL	MiSeq	SRP233895
Pig_PU214	PU214	pig	v4v5	2017-07-05	USA, TX	pig	0.810915	test	pig	0.817305	test	pig	MBL	MiSeq	SRP233895
Pig_PU215	PU215	pig	v4v5	2017-07-12	USA, TX	pig	0.811678	test	pig	0.759381	train (pig)	not tested	MBL	MiSeq	SRP233895
Pig_PU216	PU216	pig	v4v5	2017-07-12	USA, TX	pig	0.757882	train (pig)	not tested	0.751363	train (pig)	not tested	MBL	MiSeq	SRP233895
Pig_PU217	PU217	pig	v4	2017-07-12	USA, TX	pig	0.698293	train (pig)	not tested	0.693483	train (pig)	not tested	MBL	MiSeq	SRP233895
Pig_PU218	PU218	pig	v4	2017-07-12	USA, TX	pig	0.737667	train (pig)	not tested	0.720683	train (pig)	not tested	MBL	MiSeq	SRP233895
Pig_PU281	PU281	pig	v4	2017-11-27	USA, GA	pig	0.709449	train (pig)	not tested	0.716688	train (pig)	not tested	MBL	MiSeq	SRP233895
Pig_PU282	PU282	pig	v4v5	2017-11-27	USA, GA	pig	0.693374	sample already used	not tested	0.732447	sample already used	not tested	MBL	MiSeq	SRP233895
Pig_PU282	PU282	pig	v4	2017-11-27	USA, GA	pig	0.686032	train (pig)	not tested	0.714735	train (pig)	not tested	MBL	MiSeq	SRP233895
Pig_PU283	PU283	pig	v4	2017-11-27	USA, GA	pig	0.700233	train (pig)	not tested	0.732074	train (pig)	not tested	MBL	MiSeq	SRP233895
Pig_PU284	PU284	pig	v4	2017-11-27	USA, GA	pig	0.716733	train (pig)	not tested	0.726228	train (pig)	not tested	MBL	MiSeq	SRP233895
Pig_PU285	PU285	pig	v4v5	2017-11-27	USA, GA	pig	0.755472	train (pig)	not tested	0.816311	test	pig	MBL	MiSeq	SRP233895
Pig_PU286	PU286	pig	v4	2017-11-27	USA, GA	pig	0.719621	train (pig)	not tested	0.759818	train (pig)	not tested	MBL	MiSeq	SRP233895
Pig_PU287	PU287	pig	v4	2017-11-27	USA, GA	pig	0.704317	train (pig)	not tested	0.753464	train (pig)	not tested	MBL	MiSeq	SRP233895
Pig_PU288	PU288	pig	v4	2017-11-27	USA, GA	pig	0.73554	train (pig)	not tested	0.742636	train (pig)	not tested	MBL	MiSeq	SRP233895
Pig_PU290	PU290	pig	v4	2017-11-27	USA, GA	pig	0.828969	test	pig	0.799708	test	pig	MBL	MiSeq	SRP233895
Pig_PU291	PU291	pig	v4	2017-11-27	USA, GA	pig	0.816184	test	pig	0.768854	train (pig)	not tested	MBL	MiSeq	SRP233895
Pig_PU293	PU293	pig	v4	2017-11-21	USA, IL	pig	0.784733	test	pig	0.776529	test	pig	MBL	MiSeq	SRP233895
Pig_PU299	PU299	pig	v4	2018-03-16	USA, WI	pig	0.834327	sample already used	not tested	0.785037	test	pig/herbivore	MBL	MiSeq	SRP233895
Pig_PU299	PU299	pig	v4v5	2018-03-16	USA, WI	pig	0.817872	test	pig	0.797143	sample already used	not tested	MBL	MiSeq	SRP233895
Pig_PU300	PU300	pig	v4	2018-03-16	USA, WI	pig	0.824243	test	pig	0.807413	test	pig/herbivore	MBL	MiSeq	SRP233895
Pig_PU351	PU351	pig	v4	2018-04-23	USA, WI	pig	0.799943	test	pig	0.792875	test	dog/pig	MBL	MiSeq	SRP233895
Pig_PU352	PU352	pig	v4	2018-04-11	USA, IL	pig	0.743056	train (pig)	not tested	0.802626	test	pig	MBL	MiSeq	SRP233895
Pig_PU353	PU353	pig	v4	2018-04-11	USA, IL	pig	0.795715	test	pig	0.883039	test	pig	MBL	MiSeq	SRP233895
Piglet_PU0083	PU83	pig	v4v5	2015-02-18	USA, WI	pig	0.859247	test	pig	0.896832	test	pig	MBL	MiSeq	SRP233895
Rabbit_Pool01	Rabbit_Pool01	rabbit	v4	2018-06-04	USA, TX	not classified	0.803169	test	herbivore	0.876496	test	-	MBL	MiSeq	SRP233895
Rabbit_Pool02	Rabbit_Pool02	rabbit	v4	2018-07-09	USA, TX	not classified	0.725855	test	-	0.855344	test	-	MBL	MiSeq	SRP233895
Rabbit_PU26	PU26	rabbit	v4v5	2013-11-17	USA, WI	not classified	0.842519	test	-	0.921001	test	-	MBL	MiSeq	SRP233895
Rabbit_PU27	PU27	rabbit	v4	2013-11-22	USA, WI	not classified	0.779111	test	herbivore	0.844216	test	-	MBL	MiSeq	SRP233895
Rabbit_PU527	PU527	rabbit	v4	2018-07-08	USA, TX	not classified	0.640697	test	herbivore	0.739604	test	-	MBL	MiSeq	SRP233895
Rabbit_PU528	PU528	rabbit	v4	2018-07-08	USA, TX	not classified	0.637701	test	herbivore	0.738941	test	-	MBL	MiSeq	SRP233895
Rabbit_PU529	PU529	rabbit	v4	2018-07-08	USA, TX	not classified	0.645153	test	ruminant	0.742719	test	-	MBL	MiSeq	SRP233895
Raccoon_PU100	PU100	raccoon	v4v5	NA	USA, WI	not classified	0.911689	test	dog/herbivore	0.807062	test	dog	GLGC	MiSeq	SRP233895
Raccoon_PU102	PU102	raccoon	v4v5	NA	USA, WI	not classified	0.689252	test	dog/herbivore	0.7901	test	-	GLGC	MiSeq	SRP233895
Raccoon_PU106	PU106	raccoon	v4v5	2008-07-02	USA, WI	not classified	0.694713	test	herbivore	0.671971	test	dog	GLGC	MiSeq	SRP233895
Raccoon_PU107	PU107	raccoon	v4v5	2008-07-02	USA, WI	not classified	0.968776	test	-	0.754143	test	-	GLGC	MiSeq	SRP233895
Raccoon_PU108	PU108	raccoon	v4v5	2008-07-02	USA, WI	not classified	0.743168	test	-	0.659266	test	dog	GLGC	MiSeq	SRP233895
Raccoon_PU110	PU110	raccoon	v4	2008-07-02	USA, WI	not classified	0.693062	test	dog/ruminant/herbivore	0.661826	test	dog	MBL	MiSeq	SRP233895
Raccoon_PU111	PU111	raccoon	v4	2008-07-02	USA, WI	not classified	0.70969	test	dog/herbivore	0.695621	test	dog	MBL	MiSeq	SRP233895
Raccoon_PU112	PU112	raccoon	v4	2008-07-02	USA, WI	not classified	0.690431	test	dog	0.761712	test	dog	MBL	MiSeq	SRP233895
Raccoon_PU114	PU114	raccoon	v4v5	2008-07-02	USA, WI	not classified	0.691022	test	herbivore	0.67055	test	dog	GLGC	MiSeq	SRP233895
Raccoon_PU130	PU130	raccoon	v4	2016-05-20	USA, WI	not classified	0.782941	test	dog	0.782603	test	dog	MBL	MiSeq	SRP233895
Raccoon_PU131	PU131	raccoon	v4	2016-05-20	USA, WI	not classified	0.959644	test	-	0.763607	test	dog	MBL	MiSeq	SRP233895
Raccoon_PU273	PU273	raccoon	v4v5	2017-11-20	USA, WI	not classified	0.96547	sample already used	not tested	0.734676	test	-	MBL	MiSeq	SRP233895
Raccoon_PU273	PU273	raccoon	v4	2017-11-20	USA, WI	not classified	0.962607	test	herbivore	0.726341	test	-	MBL	MiSeq	SRP233895
Raccoon_PU93	PU93	raccoon	v4	2015-06-04	USA, WI	not classified	0.921093	test	herbivore	0.792733	test	-	MBL	MiSeq	SRP233895
Raccoon_PU94	PU94	raccoon	v4v5	2015-05-27	USA, WI	not classified	0.782719	test	-	0.790959	test	-	GLGC	MiSeq	SRP233895
Raccoon_PU95	PU95	raccoon	v4v5	2015-05-27	USA, WI	not classified	0.784763	test	-	0.849352	test	-	GLGC	MiSeq	SRP233895
ReusSpain	FT12964	sewage	v4v5	2012-08-01	Spain	sewage	0.589528	test	sewage	0.507805	test	sewage	MBL	MiSeq	SRP233895
Sheep_Pool01	Sheep_Pool01	sheep	v4	2018-06-04	USA, TX	ruminant/herbivore	-	not included to compute sensitivity and sensitivity (too few samples in the source to verify if there is/are outlier(s))	ruminant/herbivore	-	not included to compute sensitivity and sensitivity (too few samples in the source to verify if there is/are outlier(s))	cattle/ruminant/herbivore	MBL	MiSeq	SRP233895
Sheep_PU535	PU535	sheep	v4	11/20/2018 (received 11/29/18)	USA, TX	ruminant/herbivore	-	not included to compute sensitivity and sensitivity (too few samples in the source to verify if there is/are outlier(s))	pig/ruminant/herbivore	-	not included to compute sensitivity and sensitivity (too few samples in the source to verify if there is/are outlier(s))	pig/ruminant/herbivore	MBL	MiSeq	SRP233895
Sheep_PU536	PU536	sheep	v4	11/20/2018 (received 11/29/18)	USA, TX	ruminant/herbivore	-	not included to compute sensitivity and sensitivity (too few samples in the source to verify if there is/are outlier(s))	pig/ruminant/herbivore	-	not included to compute sensitivity and sensitivity (too few samples in the source to verify if there is/are outlier(s))	dog/pig/ruminant/herbivore	MBL	MiSeq	SRP233895
Steer_PU71	PU71	cattle	v4v5	2015-02-18	USA, WI	cattle/ruminant/herbivore	0.980326	outlier	dog/pig	0.956696	outlier	-	MBL	MiSeq	SRP233895
Steer_PU73	PU73	cattle	v4v5	2015-02-18	USA, WI	cattle/ruminant/herbivore	0.974917	outlier	herbivore	0.931019	outlier	pig	MBL	MiSeq	SRP233895
Steer_PU74	PU74	cattle	v4v5	2015-02-16	USA, WI	cattle/ruminant/herbivore	0.754237	test	cattle/ruminant/herbivore	0.715771	test	cattle/ruminant/herbivore	MBL	MiSeq	SRP233895
Steer_PU79	PU79	cattle	v4v5	2015-02-16	USA, WI	cattle/ruminant/herbivore	0.755193	test	cattle/ruminant/herbivore	0.72614	test	cattle/ruminant/herbivore	MBL	MiSeq	SRP233895
Steer_PU81	PU81	cattle	v4v5	2015-02-18	USA, WI	cattle/ruminant/herbivore	0.968792	outlier	-	0.970707	outlier	dog	MBL	MiSeq	SRP233895
Steer_PU82	PU82	cattle	v4v5	2015-02-18	USA, WI	cattle/ruminant/herbivore	0.964025	outlier	dog	0.925587	outlier	-	MBL	MiSeq	SRP233895

## Sheet: v4-v4v5 comparison
Supplementary Dataset 1d Sample metadata related to de novo v4 and trimmed v4v5 comparison.
Sample name	Sample ID	Source	Sampling date	Country, State	Tested if v4 primer positions in v4v5 sample?	Source	Sample type to create/test the Bacteroidales v4-v4v5 classifiers	Sample type to create/test the Clostridiales v4-v4v5 classifiers	Comment	Genomic Center (both datasets)	Illumina Platform (both datasets)	SRA study v4	SRA study v4v5
Aligator_Pool01	Aligator_Pool01	alligator	2018-05-22	USA, GA	yes	alligator	not tested	not tested		MBL	MiSeq	SRP233897	SRP233895
Alligator_PU531	PU531	alligator	2018-07-08	Dominican Republic	yes	alligator	not tested	not tested		MBL	MiSeq	SRP233897	SRP233895
Alligator_PU532	PU532	alligator	2018-07-08	Dominican Republic	yes	alligator	not tested	not tested		MBL	MiSeq	SRP233897	SRP233895
Alligator_PU533	PU533	alligator	2018-07-09	Dominican Republic	yes	alligator	not tested	not tested		MBL	MiSeq	SRP233897	SRP233895
Antelope_Pool01	Antelope_Pool01	antelope	2018-05-22	USA, GA	yes	antelope	not tested	not tested		MBL	MiSeq	SRP233897	SRP233895
Antelope_PU379	PU379	antelope	2018-05-22	USA, TX	yes	antelope	not tested	not tested		MBL	MiSeq	SRP233897	SRP233895
AU1_INF1	FT23635	sewage	2017-08-10 09:34:00	Australia, Sydney	yes	sewage	train	train	Castle Hill WWTP Influent	MBL	MiSeq	SRP233890	SRP233889
AU1_INF2	FT23636	sewage	2017-08-10 09:34:00	Australia, Sydney	yes	sewage	train	train	Castle Hill WWTP Influent	MBL	MiSeq	SRP233890	SRP233889
AU1_INF3	FT23637	sewage	2017-08-10 12:16:00	Australia, Sydney	yes	sewage	train	train	Castle Hill WWTP Influent	MBL	MiSeq	SRP233890	SRP233889
AU2_INF1	FT23641	sewage	2017-08-07 09:05:38	Australia, Sydney	yes	sewage	test	test	Quakers Hill WRP Influent	MBL	MiSeq	SRP233890	SRP233889
AU2_INF2	FT23642	sewage	2017-08-07 09:34:00	Australia, Sydney	yes	sewage	test	test	Quakers Hill WRP Influent	MBL	MiSeq	SRP233890	SRP233889
AU2_INF3	FT23643	sewage	2017-08-07 09:34:00	Australia, Sydney	yes	sewage	test	test	Quakers Hill WRP Influent	MBL	MiSeq	SRP233890	SRP233889
AU3_INF1	FT23647	sewage	2017-08-09 15:49:00	Australia, Sydney	yes	sewage	train	train	Rouse Hill WRP Influent. Post Screens and Pre Grit Removal.	MBL	MiSeq	SRP233890	SRP233889
AU3_INF2	FT23648	sewage	2017-08-09 15:49:00	Australia, Sydney	yes	sewage	test	train	Rouse Hill WRP Influent. Post Screens and Pre Grit Removal.	MBL	MiSeq	SRP233890	SRP233889
AU3_INF3	FT23649	sewage	2017-08-09 15:49:00	Australia, Sydney	yes	sewage	train	train	Rouse Hill WRP Influent. Post Screens and Pre Grit Removal.	MBL	MiSeq	SRP233890	SRP233889
AU4_INF1	FT23653	sewage	2017-08-01 11:40:00	Australia, Sydney	yes	sewage	train	train	St Marys WWTP Influent	MBL	MiSeq	SRP233890	SRP233889
AU4_INF2	FT23654	sewage	2017-08-01 11:40:00	Australia, Sydney	yes	sewage	test	train	St Marys WWTP Influent	MBL	MiSeq	SRP233890	SRP233889
AU4_INF3	FT23655	sewage	2017-08-01 11:40:00	Australia, Sydney	yes	sewage	train	train	St Marys WWTP Influent	MBL	MiSeq	SRP233890	SRP233889
AU5_INF1	FT23659	sewage	2017-08-02 08:17:00	Australia, Sydney	yes	sewage	train	train	West Camden WRP Influent Autosampler	MBL	MiSeq	SRP233890	SRP233889
AU5_INF2	FT23660	sewage	2017-08-02 08:17:00	Australia, Sydney	yes	sewage	train	train	West Camden WRP Influent Autosampler	MBL	MiSeq	SRP233890	SRP233889
AU5_INF3	FT23661	sewage	2017-08-02 10:43:00	Australia, Sydney	yes	sewage	train	train	West Camden WRP Influent Autosampler	MBL	MiSeq	SRP233890	SRP233889
AU6_INF1	FT23665	sewage	2017-08-08 13:41:00	Australia, Sydney	yes	sewage	train	train	West Hornsby WWTP Influent	MBL	MiSeq	SRP233890	SRP233889
AU6_INF2	FT23666	sewage	2017-08-08 13:41:00	Australia, Sydney	yes	sewage	train	train	West Hornsby WWTP Influent	MBL	MiSeq	SRP233890	SRP233889
AU6_INF3	FT23667	sewage	2017-08-08 13:41:00	Australia, Sydney	yes	sewage	train	train	West Hornsby WWTP Influent	MBL	MiSeq	SRP233890	SRP233889
AU7_INF1	FT23671	sewage	2017-08-15 11:26:00	Australia, Sydney	yes	sewage	train	train	Winmalee WWTP Influent	MBL	MiSeq	SRP233890	SRP233889
AU7_INF2	FT23672	sewage	2017-08-15 11:26:00	Australia, Sydney	yes	sewage	test	train	Winmalee WWTP Influent	MBL	MiSeq	SRP233890	SRP233889
AU7_INF3	FT23673	sewage	2017-08-15 11:26:00	Australia, Sydney	yes	sewage	test	train	Winmalee WWTP Influent	MBL	MiSeq	SRP233890	SRP233889
Bear_PU48	PU48	bear	2014-10-02	USA, CO	yes	bear	not tested	not tested		MBL	MiSeq	SRP233897	SRP233895
Bear_PU50	PU50	bear	2014-11-09	USA, WI	yes	bear	not tested	not tested		MBL	MiSeq	SRP233897	SRP233895
Cat_PU10	PU10	cat	2015-11-06	USA, WI	yes	cat	not tested	not tested		MBL	MiSeq	SRP233897	SRP233895
Cat_PU164	PU164	cat	2017-03-29	USA, WI	yes	cat	not tested	not tested		MBL	MiSeq	SRP233897	SRP233895
Cat_PU165	PU165	cat	2017-04-04	USA, WI	yes	cat	not tested	not tested		MBL	MiSeq	SRP233897	SRP233895
Cat_PU188	PU188	cat	2017-04-17	USA, WI	yes	cat	not tested	not tested		MBL	MiSeq	SRP233897	SRP233895
Cat_PU381	PU381	cat	2018-05-22	USA, TX	yes	cat	not tested	not tested		MBL	MiSeq	SRP233897	SRP233895
Chicken_Pool01	Chicken_Pool01	chicken	2017-06-28	Australia	yes	chicken	not tested	not tested		MBL	MiSeq	SRP233897	SRP233895
Chicken_Pool02	Chicken_Pool02	chicken	2018-03-28	Australia	yes	chicken	not tested	not tested		MBL	MiSeq	SRP233897	SRP233895
Chicken_Pool03	Chicken_Pool03	chicken	2018-04-23	Australia	yes	chicken	not tested	not tested		MBL	MiSeq	SRP233897	SRP233895
Chicken_Pool04	Chicken_Pool04	chicken	2018-04-28	Australia	yes	chicken	not tested	not tested		MBL	MiSeq	SRP233897	SRP233895
Chicken_Pool05	Chicken_Pool05	chicken	2018-03-28	Australia	yes	chicken	not tested	not tested		MBL	MiSeq	SRP233897	SRP233895
Chicken_PU345	PU345	chicken	2018-04-24	USA, IL	yes	chicken	not tested	not tested		MBL	MiSeq	SRP233897	SRP233895
Cow_Pool01	Cow_Pool01	cattle	2017-11-27	Australia	yes	cattle	test	test		MBL	MiSeq	SRP233897	SRP233895
Cow_Pool02	Cow_Pool02	cattle	2018-05-30	Australia	yes	cattle	outlier	outlier	beef cow	MBL	MiSeq	SRP233897	SRP233895
Cow_Pool03	Cow_Pool03	cattle	2018-05-30	Australia	yes	cattle	test	outlier	dairy cow	MBL	MiSeq	SRP233897	SRP233895
Cow_Pool04	Cow_Pool04	cattle	2018-06-04	Australia	yes	cattle	test	test		MBL	MiSeq	SRP233897	SRP233895
Cow_Pool05	Cow_Pool05	cattle	2018-05-30	Australia	yes	cattle	outlier	outlier	beef cow	MBL	MiSeq	SRP233897	SRP233895
Cow_Pool06	Cow_Pool06	cattle	2018-05-30	USA, NE	yes	cattle	outlier	outlier	beef cow	MBL	MiSeq	SRP233897	SRP233895
Cow_Pool07	Cow_Pool07	cattle	2018-05-30	Australia	yes	cattle	outlier	outlier	beef cow	MBL	MiSeq	SRP233897	SRP233895
Cow_PU189	PU189	cattle	2017-06-20	USA, FL	yes	cattle	test	test		MBL	MiSeq	SRP233897	SRP233895
Cow_PU190	PU190	cattle	2017-06-20	USA, FL	yes	cattle	test	test		MBL	MiSeq	SRP233897	SRP233895
Cow_PU191	PU191	cattle	2017-06-20	USA, FL	yes	cattle	test	test		MBL	MiSeq	SRP233897	SRP233895
Cow_PU192	PU192	cattle	2017-06-20	USA, FL	yes	cattle	outlier	outlier		MBL	MiSeq	SRP233897	SRP233895
Cow_PU193	PU193	cattle	2017-06-20	USA, FL	yes	cattle	test	test		MBL	MiSeq	SRP233897	SRP233895
Cow_PU194	PU194	cattle	2017-06-20	USA, FL	yes	cattle	outlier	outlier		MBL	MiSeq	SRP233897	SRP233895
Cow_PU195	PU195	cattle	2017-06-20	USA, FL	yes	cattle	outlier	outlier		MBL	MiSeq	SRP233897	SRP233895
Cow_PU196	PU196	cattle	2017-06-20	USA, FL	yes	cattle	test	test		MBL	MiSeq	SRP233897	SRP233895
Cow_PU197	PU197	cattle	2017-06-27	USA, GA	yes	cattle	test	test		MBL	MiSeq	SRP233897	SRP233895
Cow_PU219	PU219	cattle	2017-07-13	USA, WI	yes	cattle	train	train		MBL	MiSeq	SRP233897	SRP233895
Cow_PU220	PU220	cattle	2017-07-13	USA, WI	yes	cattle	test	test		MBL	MiSeq	SRP233897	SRP233895
Cow_PU221	PU221	cattle	2017-07-13	USA, WI	yes	cattle	outlier	outlier		MBL	MiSeq	SRP233897	SRP233895
Cow_PU222	PU222	cattle	2017-07-13	USA, WI	yes	cattle	train	train		MBL	MiSeq	SRP233897	SRP233895
Cow_PU223	PU223	cattle	2017-07-13	USA, WI	yes	cattle	train	train		MBL	MiSeq	SRP233897	SRP233895
Cow_PU224	PU224	cattle	2017-07-13	USA, WI	yes	cattle	test	train		MBL	MiSeq	SRP233897	SRP233895
Cow_PU225	PU225	cattle	2017-07-13	USA, WI	yes	cattle	train	test		MBL	MiSeq	SRP233897	SRP233895
Cow_PU227	PU227	cattle	2017-07-13	USA, WI	yes	cattle	train	train		MBL	MiSeq	SRP233897	SRP233895
Cow_PU228	PU228	cattle	2017-07-13	USA, WI	yes	cattle	train	train		MBL	MiSeq	SRP233897	SRP233895
Cow_PU229	PU229	cattle	2017-07-13	USA, WI	yes	cattle	train	train		MBL	MiSeq	SRP233897	SRP233895
Cow_PU230	PU230	cattle	2017-07-13	USA, WI	yes	cattle	train	test		MBL	MiSeq	SRP233897	SRP233895
Cow_PU231	PU231	cattle	2017-07-13	USA, WI	yes	cattle	train	train		MBL	MiSeq	SRP233897	SRP233895
Cow_PU232	PU232	cattle	2017-07-13	USA, WI	yes	cattle	test	train		MBL	MiSeq	SRP233897	SRP233895
Cow_PU233	PU233	cattle	2017-07-13	USA, WI	yes	cattle	test	train		MBL	MiSeq	SRP233897	SRP233895
Cow_PU234	PU234	cattle	2017-07-13	USA, WI	yes	cattle	train	train		MBL	MiSeq	SRP233897	SRP233895
Cow_PU235	PU235	cattle	2017-07-13	USA, WI	yes	cattle	train	test		MBL	MiSeq	SRP233897	SRP233895
Cow_PU236	PU236	cattle	2017-07-13	USA, WI	yes	cattle	train	train		MBL	MiSeq	SRP233897	SRP233895
Cow_PU237	PU237	cattle	2017-07-13	USA, WI	yes	cattle	outlier	outlier		MBL	MiSeq	SRP233897	SRP233895
Cow_PU238	PU238	cattle	2017-07-13	USA, WI	yes	cattle	train	train		MBL	MiSeq	SRP233897	SRP233895
Cow_PU239	PU239	cattle	2017-07-13	USA, WI	yes	cattle	outlier	outlier		MBL	MiSeq	SRP233897	SRP233895
Cow_PU240	PU240	cattle	2017-07-13	USA, WI	yes	cattle	train	train		MBL	MiSeq	SRP233897	SRP233895
Cow_PU241	PU241	cattle	2017-07-13	USA, WI	yes	cattle	outlier	outlier		MBL	MiSeq	SRP233897	SRP233895
Cow_PU242	PU242	cattle	2017-07-13	USA, WI	yes	cattle	train	train		MBL	MiSeq	SRP233897	SRP233895
Cow_PU243	PU243	cattle	2017-07-13	USA, WI	yes	cattle	test	test		MBL	MiSeq	SRP233897	SRP233895
Cow_PU244	PU244	cattle	2017-07-13	USA, WI	yes	cattle	test	test		MBL	MiSeq	SRP233897	SRP233895
Cow_PU245	PU245	cattle	2017-07-13	USA, WI	yes	cattle	train	train		MBL	MiSeq	SRP233897	SRP233895
Cow_PU246	PU246	cattle	2017-07-13	USA, WI	yes	cattle	test	test		MBL	MiSeq	SRP233897	SRP233895
Cow_PU247	PU247	cattle	2017-07-13	USA, GA	yes	cattle	test	test		MBL	MiSeq	SRP233897	SRP233895
Cow_PU301	PU301	cattle	2018-03-28	USA, WI	yes	cattle	outlier	outlier		MBL	MiSeq	SRP233897	SRP233895
Cow_PU302	PU302	cattle	2018-03-28	USA, WI	yes	cattle	test	test		MBL	MiSeq	SRP233897	SRP233895
Cow_PU303	PU303	cattle	2018-04-04	USA, WI	yes	cattle	test	test		MBL	MiSeq	SRP233897	SRP233895
Cow_PU538	PU538	cattle	11/20/2018 (received 11/29/18)	USA, TX	yes	cattle	outlier	test		MBL	MiSeq	SRP233897	SRP233895
Cow_PU539	PU539	cattle	11/20/2018 (received 11/29/18)	USA, TX	yes	cattle	test	test		MBL	MiSeq	SRP233897	SRP233895
Deer_Pool01	Deer_Pool01	deer	2017-11-13	Australia	yes	deer	not tested	not tested		MBL	MiSeq	SRP233897	SRP233895
Deer_Pool02	Deer_Pool02	deer	2018-05-22	USA, TX	yes	deer	not tested	not tested		MBL	MiSeq	SRP233897	SRP233895
Deer_PU120	PU120	deer	2013-09-26	USA, WI	yes	deer	not tested	not tested		MBL	MiSeq	SRP233897	SRP233895
Deer_PU121	PU121	deer	2013-09-26	USA, WI	yes	deer	not tested	not tested		MBL	MiSeq	SRP233897	SRP233895
Deer_PU123	PU123	deer	2013-09-26	USA, WI	yes	deer	not tested	not tested		MBL	MiSeq	SRP233897	SRP233895
Deer_PU259	PU259	deer	2017-11-13	USA, GA	yes	deer	not tested	not tested		MBL	MiSeq	SRP233897	SRP233895
Deer_PU260	PU260	deer	2017-11-13	USA, GA	yes	deer	not tested	not tested		MBL	MiSeq	SRP233897	SRP233895
Deer_PU261	PU261	deer	2017-11-13	USA, GA	yes	deer	not tested	not tested		MBL	MiSeq	SRP233897	SRP233895
Deer_PU262	PU262	deer	2017-11-13	USA, GA	yes	deer	not tested	not tested		MBL	MiSeq	SRP233897	SRP233895
Deer_PU263	PU263	deer	2017-11-13	USA, GA	yes	deer	not tested	not tested		MBL	MiSeq	SRP233897	SRP233895
Deer_PU269	PU269	deer	2017-11-13	USA, GA	yes	deer	not tested	not tested		MBL	MiSeq	SRP233897	SRP233895
Deer_PU270	PU270	deer	2017-11-13	USA, GA	yes	deer	not tested	not tested		MBL	MiSeq	SRP233897	SRP233895
Deer_PU371	PU371	deer	2018-05-22	USA, TX	yes	deer	not tested	not tested		MBL	MiSeq	SRP233897	SRP233895
Deer_PU372	PU372	deer	2018-05-22	USA, TX	yes	deer	not tested	not tested		MBL	MiSeq	SRP233897	SRP233895
Deer_PU373	PU373	deer	2018-05-22	USA, TX	yes	deer	not tested	not tested		MBL	MiSeq	SRP233897	SRP233895
Deer_PU47	PU47	deer	2013-12-21	USA, CO	yes	deer	not tested	not tested		MBL	MiSeq	SRP233897	SRP233895
Deer_PU61	PU61	deer	2015-11-16	USA, OR	yes	deer	not tested	not tested		MBL	MiSeq	SRP233897	SRP233895
Dog_Pool01	Dog_Pool01	dog	2018-02-16	Australia	yes	dog	not tested	not tested		MBL	MiSeq	SRP233897	SRP233895
Dog_Pool02	Dog_Pool02	dog	2018-07-10	Australia	yes	dog	not tested	not tested		MBL	MiSeq	SRP233897	SRP233895
Dog_PU134	PU134	dog	2016-11-02	USA, WI	yes	dog	not tested	not tested		MBL	MiSeq	SRP233897	SRP233895
Dog_PU150	PU150	dog	2016-11-07	USA, WI	yes	dog	not tested	not tested		MBL	MiSeq	SRP233897	SRP233895
Dog_PU161	PU161	dog	2017-02-09	USA, WI	yes	dog	not tested	not tested		MBL	MiSeq	SRP233897	SRP233895
Dog_PU317	PU317	dog	2018-03-09	USA, NC	yes	dog	not tested	not tested		MBL	MiSeq	SRP233897	SRP233895
Dog_PU318	PU318	dog	2018-03-12	USA, NC	yes	dog	not tested	not tested		MBL	MiSeq	SRP233897	SRP233895
Dog_PU319	PU319	dog	2018-02-01	USA, NC	yes	dog	not tested	not tested		MBL	MiSeq	SRP233897	SRP233895
Dog_PU380	PU380	dog	2018-05-22	USA, TX	yes	dog	not tested	not tested		MBL	MiSeq	SRP233897	SRP233895
Duck_PU183	PU183	duck	2017-04-14	USA, WI	yes	waterfowl	not tested	not tested		MBL	MiSeq	SRP233897	SRP233895
Goat_Pool01	Goat_Pool01	goat	2018-06-04	Australia	yes	goat	not tested	not tested		MBL	MiSeq	SRP233897	SRP233895
Goat_PU537	PU537	goat	11/20/2018 (received 11/29/18)	USA, TX	yes	goat	not tested	not tested		MBL	MiSeq	SRP233897	SRP233895
Goose_PU125	PU125	goose	2016-04-04	USA, WI	yes	waterfowl	not tested	not tested		MBL	MiSeq	SRP233897	SRP233895
Goose_PU126	PU126	goose	2016-04-04	USA, WI	yes	waterfowl	not tested	not tested		MBL	MiSeq	SRP233897	SRP233895
Goose_PU168	PU168	goose	2017-04-13	USA, WI	yes	waterfowl	not tested	not tested		MBL	MiSeq	SRP233897	SRP233895
Goose_PU170	PU170	goose	2017-04-13	USA, WI	yes	waterfowl	not tested	not tested		MBL	MiSeq	SRP233897	SRP233895
Goose_PU179	PU179	goose	2017-04-15	USA, WI	yes	waterfowl	not tested	not tested		MBL	MiSeq	SRP233897	SRP233895
Goose_PU180	PU180	goose	2017-04-15	USA, WI	yes	waterfowl	not tested	not tested		MBL	MiSeq	SRP233897	SRP233895
Goose_PU181	PU181	goose	2017-04-15	USA, WI	yes	waterfowl	not tested	not tested		MBL	MiSeq	SRP233897	SRP233895
Goose_PU354	PU354	goose	2018-05-22	USA, TX	yes	waterfowl	not tested	not tested		MBL	MiSeq	SRP233897	SRP233895
Goose_PU355	PU355	goose	2018-05-22	USA, TX	yes	waterfowl	not tested	not tested		MBL	MiSeq	SRP233897	SRP233895
Goose_PU356	PU356	goose	2018-05-22	USA, TX	yes	waterfowl	not tested	not tested		MBL	MiSeq	SRP233897	SRP233895
Goose_PU357	PU357	goose	2018-05-22	USA, TX	yes	waterfowl	not tested	not tested		MBL	MiSeq	SRP233897	SRP233895
Gull_PU174	PU174	gull	2017-04-17	USA, WI	yes	waterfowl	not tested	not tested		MBL	MiSeq	SRP233897	SRP233895
Gull_PU177	PU177	gull	2017-04-14	USA, WI	yes	waterfowl	not tested	not tested		MBL	MiSeq	SRP233897	SRP233895
Gull_PU182	PU182	gull	2017-04-14	USA, WI	yes	waterfowl	not tested	not tested		MBL	MiSeq	SRP233897	SRP233895
Hens_PU185	PU185	chicken	2017-04-17	USA, WI	yes	chicken	not tested	not tested		MBL	MiSeq	SRP233897	SRP233895
Hens_PU186	PU186	chicken	2017-04-17	USA, WI	yes	chicken	not tested	not tested		MBL	MiSeq	SRP233897	SRP233895
Hens_PU187	PU187	chicken	2017-04-17	USA, WI	yes	chicken	not tested	not tested		MBL	MiSeq	SRP233897	SRP233895
Horse_Pool01	Horse_Pool01	horse	2018-06-04	USA, TX	yes	horse	not tested	not tested		MBL	MiSeq	SRP233897	SRP233895
Horse_Pool02	Horse_Pool02	horse	2018-04-26	USA, TX	yes	horse	not tested	not tested		MBL	MiSeq	SRP233897	SRP233895
Horse_Pool03	Horse_Pool03	horse	2018-04-26	USA, TX	yes	horse	not tested	not tested		MBL	MiSeq	SRP233897	SRP233895
Horse_PU335	PU335	horse	2018-04-23	USA, IL	yes	horse	not tested	not tested		MBL	MiSeq	SRP233897	SRP233895
Horse_PU338	PU338	horse	2018-04-24	USA, WI	yes	horse	not tested	not tested		MBL	MiSeq	SRP233897	SRP233895
Horse_PU339	PU339	horse	2018-04-23	USA, WI	yes	horse	not tested	not tested		MBL	MiSeq	SRP233897	SRP233895
Horse_PU340	PU340	horse	2018-04-23	USA, WI	yes	horse	not tested	not tested		MBL	MiSeq	SRP233897	SRP233895
Horse_PU341	PU341	horse	2018-04-28	USA, IL	yes	horse	not tested	not tested		MBL	MiSeq	SRP233897	SRP233895
Horse_PU36	PU36	horse	2013-12-12	Australia	yes	horse	not tested	not tested		MBL	MiSeq	SRP233897	SRP233895
Horse_PU37	PU37	horse	2013-12-12	Australia	yes	horse	not tested	not tested		MBL	MiSeq	SRP233897	SRP233895
Horse_PU38	PU38	horse	2013-12-12	Australia	yes	horse	not tested	not tested		MBL	MiSeq	SRP233897	SRP233895
Horse_PU39	PU39	horse	2013-12-12	Australia	yes	horse	not tested	not tested		MBL	MiSeq	SRP233897	SRP233895
Horse_PU534	PU534	horse	11/20/2018 (received 11/29/18)	USA, TX	yes	horse	not tested	not tested		MBL	MiSeq	SRP233897	SRP233895
JI_INF017	FT21018	sewage	2016-01-06	USA, WI	yes	sewage	train	test		MBL	MiSeq	SRP233890	SRP233889
JI_INF020	FT21143	sewage	2011-04-07	USA, WI	yes	sewage	train	test		MBL	MiSeq	SRP233890	SRP233889
JI_INF021	FT21201	sewage	2016-05-02	USA, WI	yes	sewage	train	test		MBL	MiSeq	SRP233890	SRP233889
JI_INF022	FT21391	sewage	2016-06-08	USA, WI	yes	sewage	test	test		MBL	MiSeq	SRP233890	SRP233889
JI_INF026	FT22099	sewage	2016-10-05	USA, WI	yes	sewage	outlier	outlier		MBL	MiSeq	SRP233890	SRP233889
JI_INF027	FT22126	sewage	2016-11-03	USA, WI	yes	sewage	test	test		MBL	MiSeq	SRP233890	SRP233889
JI_INF028	FT22345	sewage	2016-12-07	USA, WI	yes	sewage	train	test		MBL	MiSeq	SRP233890	SRP233889
JI_INF029	FT22349	sewage	2017-01-05	USA, WI	yes	sewage	train	test		MBL	MiSeq	SRP233890	SRP233889
JI_INF030	FT22363	sewage	2017-02-06	USA, WI	yes	sewage	train	test		MBL	MiSeq	SRP233890	SRP233889
JI_INF031	FT22415	sewage	2017-03-01	USA, WI	yes	sewage	train	test		MBL	MiSeq	SRP233890	SRP233889
JI_INF032	FT22435	sewage	2017-04-03	USA, WI	yes	sewage	outlier	test		MBL	MiSeq	SRP233890	SRP233889
JI_INF033	FT22468	sewage	2017-05-01	USA, WI	yes	sewage	train	test		MBL	MiSeq	SRP233890	SRP233889
JI_INF034	FT22757	sewage	2017-06-07	USA, WI	yes	sewage	outlier	test		MBL	MiSeq	SRP233890	SRP233889
JI_INF035	FT22933	sewage	2017-07-12	USA, WI	yes	sewage	outlier	outlier		MBL	MiSeq	SRP233890	SRP233889
JI_INF036	FT23125	sewage	2017-08-09	USA, WI	yes	sewage	train	test		MBL	MiSeq	SRP233890	SRP233889
JI_INF037	FT23223	sewage	2017-09-07	USA, WI	yes	sewage	test	test		MBL	MiSeq	SRP233890	SRP233889
JI_INF038	FT23278	sewage	2017-10-04	USA, WI	yes	sewage	test	test		MBL	MiSeq	SRP233890	SRP233889
Kangaroo_PU40	PU40	kangaroo	2013-12-12	Australia	yes	kangaroo	not tested	not tested		MBL	MiSeq	SRP233897	SRP233895
Kangaroo_PU41	PU41	kangaroo	2013-12-12	Australia	yes	kangaroo	not tested	not tested		MBL	MiSeq	SRP233897	SRP233895
Kangaroo_PU42	PU42	kangaroo	2013-12-12	Australia	yes	kangaroo	not tested	not tested		MBL	MiSeq	SRP233897	SRP233895
Kangaroo_PU43	PU43	kangaroo	2013-12-12	Australia	yes	kangaroo	not tested	not tested		MBL	MiSeq	SRP233897	SRP233895
Kangaroo_PU44	PU44	kangaroo	2013-12-12	Australia	yes	kangaroo	not tested	not tested		MBL	MiSeq	SRP233897	SRP233895
Pig_Pool01	Pig_Pool01	pig	2017-06-27	Australia	yes	pig	test	train		MBL	MiSeq	SRP233897	SRP233895
Pig_Pool02	Pig_Pool02	pig	2018-07-09	Australia	yes	pig	not tested	not tested		MBL	MiSeq	SRP233897	SRP233895
Pig_PU140	PU140	pig	2016-11-04	USA, OH	yes	pig	train	test		MBL	MiSeq	SRP233897	SRP233895
Pig_PU145	PU145	pig	2016-11-04	USA, OH	yes	pig	test	test		MBL	MiSeq	SRP233897	SRP233895
Pig_PU210	PU210	pig	2017-07-05	USA, TX	yes	pig	train	train		MBL	MiSeq	SRP233897	SRP233895
Pig_PU211	PU211	pig	2017-07-05	USA, TX	yes	pig	test	train		MBL	MiSeq	SRP233897	SRP233895
Pig_PU212	PU212	pig	2017-07-05	USA, TX	yes	pig	train	train		MBL	MiSeq	SRP233897	SRP233895
Pig_PU213	PU213	pig	2017-07-05	USA, TX	yes	pig	outlier	outlier		MBL	MiSeq	SRP233897	SRP233895
Pig_PU214	PU214	pig	2017-07-05	USA, TX	yes	pig	train	train		MBL	MiSeq	SRP233897	SRP233895
Pig_PU215	PU215	pig	2017-07-12	USA, TX	yes	pig	train	train		MBL	MiSeq	SRP233897	SRP233895
Pig_PU216	PU216	pig	2017-07-12	USA, TX	yes	pig	test	train		MBL	MiSeq	SRP233897	SRP233895
Pig_PU217	PU217	pig	2017-07-12	USA, TX	yes	pig	train	train		MBL	MiSeq	SRP233897	SRP233895
Pig_PU218	PU218	pig	2017-07-12	USA, TX	yes	pig	train	train		MBL	MiSeq	SRP233897	SRP233895
Pig_PU281	PU281	pig	2017-11-27	USA, GA	yes	pig	train	train		MBL	MiSeq	SRP233897	SRP233895
Pig_PU282	PU282	pig	2017-11-27	USA, GA	yes	pig	train	train		MBL	MiSeq	SRP233897	SRP233895
Pig_PU283	PU283	pig	2017-11-27	USA, GA	yes	pig	train	train		MBL	MiSeq	SRP233897	SRP233895
Pig_PU284	PU284	pig	2017-11-27	USA, GA	yes	pig	outlier	outlier		MBL	MiSeq	SRP233897	SRP233895
Pig_PU285	PU285	pig	2017-11-27	USA, GA	yes	pig	train	test		MBL	MiSeq	SRP233897	SRP233895
Pig_PU286	PU286	pig	2017-11-27	USA, GA	yes	pig	train	train		MBL	MiSeq	SRP233897	SRP233895
Pig_PU287	PU287	pig	2017-11-27	USA, GA	yes	pig	train	train		MBL	MiSeq	SRP233897	SRP233895
Pig_PU288	PU288	pig	2017-11-27	USA, GA	yes	pig	train	train		MBL	MiSeq	SRP233897	SRP233895
Pig_PU290	PU290	pig	2017-11-27	USA, GA	yes	pig	test	test		MBL	MiSeq	SRP233897	SRP233895
Pig_PU291	PU291	pig	2017-11-27	USA, GA	yes	pig	train	train		MBL	MiSeq	SRP233897	SRP233895
Pig_PU293	PU293	pig	2017-11-21	USA, IL	yes	pig	test	test		MBL	MiSeq	SRP233897	SRP233895
Pig_PU299	PU299	pig	2018-03-16	USA, WI	yes	pig	test	test		MBL	MiSeq	SRP233897	SRP233895
Pig_PU300	PU300	pig	2018-03-16	USA, WI	yes	pig	test	test		MBL	MiSeq	SRP233897	SRP233895
Pig_PU351	PU351	pig	2018-04-23	USA, WI	yes	pig	test	test		MBL	MiSeq	SRP233897	SRP233895
Pig_PU352	PU352	pig	2018-04-11	USA, IL	yes	pig	train	test		MBL	MiSeq	SRP233897	SRP233895
Pig_PU353	PU353	pig	2018-04-11	USA, IL	yes	pig	outlier	outlier		MBL	MiSeq	SRP233897	SRP233895
Rabbit_Pool01	Rabbit_Pool01	rabbit	2018-06-04	USA, TX	yes	rabbit	not tested	not tested		MBL	MiSeq	SRP233897	SRP233895
Rabbit_Pool02	Rabbit_Pool02	rabbit	2018-07-09	USA, TX	yes	rabbit	not tested	not tested		MBL	MiSeq	SRP233897	SRP233895
Rabbit_PU27	PU27	rabbit	2013-11-22	USA, WI	yes	rabbit	not tested	not tested		MBL	MiSeq	SRP233897	SRP233895
Rabbit_PU527	PU527	rabbit	2018-07-08	USA, TX	yes	rabbit	not tested	not tested		MBL	MiSeq	SRP233897	SRP233895
Rabbit_PU528	PU528	rabbit	2018-07-08	USA, TX	yes	rabbit	not tested	not tested		MBL	MiSeq	SRP233897	SRP233895
Rabbit_PU529	PU529	rabbit	2018-07-08	USA, TX	yes	rabbit	not tested	not tested		MBL	MiSeq	SRP233897	SRP233895
Raccoon_PU107	PU107	raccoon	2008-07-02	USA, WI	yes	raccoon	not tested	not tested		MBL	MiSeq	SRP233897	SRP233895
Raccoon_PU108	PU108	raccoon	2008-07-02	USA, WI	yes	raccoon	not tested	not tested		MBL	MiSeq	SRP233897	SRP233895
Raccoon_PU110	PU110	raccoon	2008-07-02	USA, WI	yes	raccoon	not tested	not tested		MBL	MiSeq	SRP233897	SRP233895
Raccoon_PU111	PU111	raccoon	2008-07-02	USA, WI	yes	raccoon	not tested	not tested		MBL	MiSeq	SRP233897	SRP233895
Raccoon_PU112	PU112	raccoon	2008-07-02	USA, WI	yes	raccoon	not tested	not tested		MBL	MiSeq	SRP233897	SRP233895
Raccoon_PU113	PU113	raccoon	2008-07-02	USA, WI	yes	raccoon	not tested	not tested		MBL	MiSeq	SRP233897	SRP233895
Raccoon_PU128	PU128	raccoon	2016-05-12	USA, WI	yes	raccoon	not tested	not tested		MBL	MiSeq	SRP233897	SRP233895
Raccoon_PU129	PU129	raccoon	2016-05-12	USA, WI	yes	raccoon	not tested	not tested		MBL	MiSeq	SRP233897	SRP233895
Raccoon_PU130	PU130	raccoon	2016-05-20	USA, WI	yes	raccoon	not tested	not tested		MBL	MiSeq	SRP233897	SRP233895
Raccoon_PU131	PU131	raccoon	2016-05-20	USA, WI	yes	raccoon	not tested	not tested		MBL	MiSeq	SRP233897	SRP233895
Raccoon_PU271	PU271	raccoon	2017-11-20	USA, WI	yes	raccoon	not tested	not tested		MBL	MiSeq	SRP233897	SRP233895
Raccoon_PU272	PU272	raccoon	2017-11-20	USA, WI	yes	raccoon	not tested	not tested		MBL	MiSeq	SRP233897	SRP233895
Raccoon_PU273	PU273	raccoon	2017-11-20	USA, WI	yes	raccoon	not tested	not tested		MBL	MiSeq	SRP233897	SRP233895
Raccoon_PU274	PU274	raccoon	2017-11-20	USA, WI	yes	raccoon	not tested	not tested		MBL	MiSeq	SRP233897	SRP233895
Raccoon_PU275	PU275	raccoon	2017-11-20	USA, WI	yes	raccoon	not tested	not tested		MBL	MiSeq	SRP233897	SRP233895
Raccoon_PU276	PU276	raccoon	2017-11-20	USA, WI	yes	raccoon	not tested	not tested		MBL	MiSeq	SRP233897	SRP233895
Raccoon_PU362	PU362	raccoon	2018-05-22	USA, TX	yes	raccoon	not tested	not tested		MBL	MiSeq	SRP233897	SRP233895
Raccoon_PU363	PU363	raccoon	2018-05-22	USA, TX	yes	raccoon	not tested	not tested		MBL	MiSeq	SRP233897	SRP233895
Raccoon_PU364	PU364	raccoon	2018-05-22	USA, TX	yes	raccoon	not tested	not tested		MBL	MiSeq	SRP233897	SRP233895
Raccoon_PU365	PU365	raccoon	2018-05-22	USA, TX	yes	raccoon	not tested	not tested		MBL	MiSeq	SRP233897	SRP233895
Raccoon_PU93	PU93	raccoon	2015-06-04	USA, WI	yes	raccoon	not tested	not tested		MBL	MiSeq	SRP233897	SRP233895
Sheep_Pool01	Sheep_Pool01	sheep	2018-06-04	Australia	yes	sheep	not tested	not tested		MBL	MiSeq	SRP233897	SRP233895
Sheep_PU535	PU535	sheep	11/20/2018 (received 11/29/18)	USA, TX	yes	sheep	not tested	not tested		MBL	MiSeq	SRP233897	SRP233895
Sheep_PU536	PU536	sheep	11/20/2018 (received 11/29/18)	USA, TX	yes	sheep	not tested	not tested		MBL	MiSeq	SRP233897	SRP233895
SS_INF028	FT22351	sewage	2017-01-05	USA, WI	yes	sewage	train	test		MBL	MiSeq	SRP233890	SRP233889
SS_INF031	FT22437	sewage	2017-04-03	USA, WI	yes	sewage	test	test		MBL	MiSeq	SRP233890	SRP233889
SS_INF032	FT22470	sewage	2017-05-01	USA, WI	yes	sewage	test	test		MBL	MiSeq	SRP233890	SRP233889
SS_INF033	FT22759	sewage	2017-06-07	USA, WI	yes	sewage	test	test		MBL	MiSeq	SRP233890	SRP233889
SS_INF034	FT22935	sewage	2017-07-12	USA, WI	yes	sewage	test	test		MBL	MiSeq	SRP233890	SRP233889
SS_INF037	FT23280	sewage	2017-10-04	USA, WI	yes	sewage	test	test		MBL	MiSeq	SRP233890	SRP233889
