# Supplementary material for: FORENSIC: an Online Platform for Fecal Source Identification
Source: mSystems. 2020 Mar 17;5(2):e00869-19. doi: 10.1128/mSystems.00869-19 (PMC7380585; doi:10.1128/mSystems.00869-19)
Supplement: TABLE S2 [file mSystems.00869-19-st002.xlsx]

## Sheet: Table S2
Table S2 In silico artificial community predictions generated using the v4 and v6 classifiers.
	In silico fecal or surface freshwater proportion (%)					V4 classifiers				V6 classifiers
	Pig	Sewage	Cow	Horse	Freshwater	Bacteroidales	No. sequences matching the classifiers (No. unique representative sequences)	Clostridiales	No. sequences matching the classifiers (No. unique representative sequences)	Bacteroidales	No. sequences matching the classifiers (No. unique representative sequences)	Clostridiales	No. sequences matching the classifiers (No. unique representative sequences)
ArtificialSample01	5	5	5	5	80	pig/sewage/cattle/ruminant	5483 (288)	pig/sewage/cattle/ruminant/herbivore	2168 (288)	pig/sewage/cattle/herbivore	6968 (237)	pig/sewage/cattle/herbivore	4351 (279)
ArtificialSample02	2	2	2	2	92	pig/sewage/cattle/ruminant	1890 (235)	pig/cattle/ruminant/herbivore	723 (197)	pig/sewage/cattle/herbivore	2434 (190)	sewage/cattle/herbivore	1506 (188)
ArtificialSample03	1	1	1	1	96	pig/sewage/cattle/ruminant	909 (180)	pig/cattle/ruminant/herbivore	347 (140)	pig/sewage/cattle/herbivore	1158 (142)	sewage/cattle/herbivore	709 (125)
ArtificialSample04	0.5	0.5	0.5	0.5	98	pig/cattle/ruminant	428 (112)	pig/cattle/ruminant/herbivore	148 (78)	sewage/herbivore	540 (101)	cattle/herbivore	321 (75)
ArtificialSample05	0.1	0.1	0.1	0.1	99.6	pig/ruminant	74 (41)	-	18 (14)	herbivore	105 (52)	herbivore	56 (20)
ArtificialSample06	5	5	5	0	85	pig/sewage/cattle/ruminant	5173 (286)	pig/sewage/cattle/ruminant/herbivore	2002 (278)	pig/sewage/cattle/herbivore	4850 (223)	pig/sewage/cattle/herbivore	2852 (260)
ArtificialSample07	2	2	2	0	94	pig/sewage/cattle/ruminant	1866 (232)	pig/cattle/ruminant/herbivore	704 (198)	pig/sewage/cattle/herbivore	1739 (178)	sewage/cattle/herbivore	1015 (164)
ArtificialSample08	1	1	1	0	97	pig/sewage/cattle/ruminant	889 (176)	pig/cattle/ruminant/herbivore	326 (137)	pig/sewage/herbivore	837 (136)	sewage/cattle/herbivore	479 (102)
ArtificialSample09	0.5	0.5	0.5	0	98.5	pig/cattle/ruminant	411 (110)	pig/cattle/ruminant/herbivore	145 (79)	sewage/herbivore	391 (94)	herbivore	215 (56)
ArtificialSample10	0.1	0.1	0.1	0	99.7	pig/ruminant	74 (41)	-	17 (13)	herbivore	71 (39)	-	35 (15)
Samples used to generated the artificial community: v4: Pig_PU212(v4), 1St_17_Poughkeepsie(v4v5), Cow_PU239(v4v5), Horse_Pool01(v4), 5_MILE_12056(v4v5); v6: Pig_PU288, Boonville_01, Cow_PU221, Horse_PU341, 5_MILE_12056. Because of the low sequencing depth of the v4v5 region, the environmental sample 5_MILE_12056 was added twice to reach a decent number of sequence in this sample.
