# Supplementary material for: FORENSIC: an Online Platform for Fecal Source Identification
Source: mSystems. 2020 Mar 17;5(2):e00869-19. doi: 10.1128/mSystems.00869-19 (PMC7380585; doi:10.1128/mSystems.00869-19)
Supplement: TABLE S4 [file mSystems.00869-19-st004.xlsx]

## Sheet: Table S4
Table S4 Comparison of the performance of the sewage, dog and pig classifiers generated using de novo v4, rarefied de novo v4 and trimmed v4v5 datasets and tested against de novo v4 and trimmed v4v5 samples. Performance calculated using a decision cut-off od 40%.
		Classifiers: de novo V4				Classifiers: rarefied de novo V4				Classifiers: trimmed V4
		Bacteroidales		Clostridiales		Bacteroidales		Clostridiales		Bacteroidales		Clostridiales
		Specificity (%)	Sensitivity (%)	Specificity (%)	Sensitivity (%)	Specificity (%)	Sensitivity (%)	Specificity (%)	Sensitivity (%)	Specificity (%)	Sensitivity (%)	Specificity (%)	Sensitivity (%)
	No samples to determine the parameters	29	29	16	24	29	29	16	24	29	29	16	24
test samples: de novo V4	sewage	100	100	100	100	100	100	100	100	100	100	100	100
	cattle	100	95	100	100	100	95	100	100	100	90	100	100
	pig	100	100	100	88.8889	100	100	100	100	100	100	100	100
test samples: trimmed V4	sewage	100	100	100	54.1667	100	100	100	100	100	100	100	100
	cattle	100	90	100	75	100	95	100	90	100	90	100	100
	pig	100	77.7778	100	55.5556	100	77.7778	100	88.8889	100	88.8889	100	66.6667
