# Supplementary material for: FORENSIC: an Online Platform for Fecal Source Identification
Source: mSystems. 2020 Mar 17;5(2):e00869-19. doi: 10.1128/mSystems.00869-19 (PMC7380585; doi:10.1128/mSystems.00869-19)
Supplement: TABLE S5 [file mSystems.00869-19-st005.xlsx]

## Sheet: Table S5
Table S5 Fecal predictions using the global v4 classifiers of the sewage, animal fecal and environmental samples from Hägglund et al. 2018 and Hu et al. 2018.
			Random forest classifications
Study	Sample Name	Source	Bacteroidales	Clostridiales	No. reads in fasta (after trimming and merging)	SRA ID Run	collection_date	geo_loc_name	Instrument
Hu et al. 2018 (doi: 10.1016/j.envpol.2018.07.097)	JM541703	Environmental surface water (pond)	sewage	sewage	90995	SRR6037827	2017-03-15	China:Xiamen\,Jimei	Illumina MiSeq
	JM621703	Environmental surface water (pond)	sewage	-	88547	SRR6037831	2017-03-16	China:Xiamen\,Jimei	Illumina MiSeq
	JM531703	Environmental surface water (pond)	sewage	-	88383	SRR6037826	2017-03-15	China:Xiamen\,Jimei	Illumina MiSeq
	JM601703	Environmental surface water (pond)	sewage	sewage	87912	SRR6037829	2017-03-16	China:Xiamen\,Jimei	Illumina MiSeq
	JM551703	Environmental surface water (pond)	sewage	sewage	87897	SRR6037828	2017-03-15	China:Xiamen\,Jimei	Illumina MiSeq
	JM581703	Environmental surface water (pond)	herbivore	-	87118	SRR6037823	2017-03-15	China:Xiamen\,Jimei	Illumina MiSeq
	JM591703	Environmental surface water (pond)	sewage	-	85945	SRR6037824	2017-03-15	China:Xiamen\,Jimei	Illumina MiSeq
	JM701703	Environmental surface water (pond)	sewage	sewage	85075	SRR6037834	2017-03-16	China:Xiamen\,Jimei	Illumina MiSeq
	JM631703	Environmental surface water (pond)	sewage	sewage	84869	SRR6037832	2017-03-16	China:Xiamen\,Jimei	Illumina MiSeq
	JM561703	Environmental surface water (pond)	sewage	sewage	81451	SRR6037821	2017-03-15	China:Xiamen\,Jimei	Illumina MiSeq
	JM661703	Environmental surface water (pond)	sewage	-	78027	SRR6037833	2017-03-16	China:Xiamen\,Jimei	Illumina MiSeq
	JM521703	Environmental surface water (pond)	sewage	-	77630	SRR6037825	2017-03-15	China:Xiamen\,Jimei	Illumina MiSeq
	JM711703	Environmental surface water (pond)	sewage	-	77279	SRR6037835	2017-03-16	China:Xiamen\,Jimei	Illumina MiSeq
	JM571703	Environmental surface water (pond)	sewage	-	76204	SRR6037822	2017-03-15	China:Xiamen\,Jimei	Illumina MiSeq
	JM611703	Environmental surface water (pond)	sewage	-	75982	SRR6037830	2017-03-16	China:Xiamen\,Jimei	Illumina MiSeq
Hägglund et al. 2018 (﻿doi: 10.3389/fmicb.2018.02364)	calf1	animal fecal sample	dog/herbivore	cattle	213092	SRR7783376	2013/2015	Sweden: Uppsala	Illumina MiSeq
	calf10	animal fecal sample	dog/herbivore	-	135507	SRR7783375	2013/2015	Sweden: Uppsala	Illumina MiSeq
	calf2	animal fecal sample	dog/herbivore	-	140855	SRR7783420	2013/2015	Sweden: Uppsala	Illumina MiSeq
	calf3	animal fecal sample	dog/herbivore	-	213816	SRR7783419	2013/2015	Sweden: Uppsala	Illumina MiSeq
	calf4	animal fecal sample	dog/pig	-	253649	SRR7783534	2013/2015	Sweden: Uppsala	Illumina MiSeq
	calf5	animal fecal sample	pig	-	257017	SRR7783371	2013/2015	Sweden: Uppsala	Illumina MiSeq
	calf6	animal fecal sample	dog	-	202885	SRR7783374	2013/2015	Sweden: Uppsala	Illumina MiSeq
	calf7	animal fecal sample	dog	-	166639	SRR7783373	2013/2015	Sweden: Uppsala	Illumina MiSeq
	calf8	animal fecal sample	-	-	154449	SRR7783530	2013/2015	Sweden: Uppsala	Illumina MiSeq
	calf9	animal fecal sample	dog/pig	-	255832	SRR7783529	2013/2015	Sweden: Uppsala	Illumina MiSeq
	cow1	animal fecal sample	herbivore	cattle/herbivore	184447	SRR7783494	2013/2015	Sweden: Uppsala	Illumina MiSeq
	cow10	animal fecal sample	herbivore	cattle/herbivore	126465	SRR7783493	2013/2015	Sweden: Uppsala	Illumina MiSeq
	cow11	animal fecal sample	herbivore	cattle/herbivore	310190	SRR7783492	2013/2015	Sweden: Borlange	Illumina MiSeq
	cow12	animal fecal sample	herbivore	cattle/herbivore	79907	SRR7783491	2013/2015	Sweden: Borlange	Illumina MiSeq
	cow13	animal fecal sample	herbivore	cattle/herbivore	70841	SRR7783490	2013/2015	Sweden: Borlange	Illumina MiSeq
	cow14	animal fecal sample	herbivore	cattle/herbivore	295216	SRR7783489	2013/2015	Sweden: Borlange	Illumina MiSeq
	cow15	animal fecal sample	herbivore	cattle/herbivore	103399	SRR7783488	2013/2015	Sweden: Sater	Illumina MiSeq
	cow16	animal fecal sample	herbivore	cattle/herbivore	80011	SRR7783487	2013/2015	Sweden: Sater	Illumina MiSeq
	cow17	animal fecal sample	herbivore	cattle/herbivore	302109	SRR7783486	2013/2015	Sweden: Sjobo	Illumina MiSeq
	cow18	animal fecal sample	herbivore	cattle/herbivore	203524	SRR7783485	2013/2015	Sweden: Sjobo	Illumina MiSeq
	cow19	animal fecal sample	herbivore	cattle/herbivore	63311	SRR7783438	2013/2015	Sweden: Sjobo	Illumina MiSeq
	cow2	animal fecal sample	herbivore	cattle/herbivore	139925	SRR7783439	2013/2015	Sweden: Uppsala	Illumina MiSeq
	cow20	animal fecal sample	herbivore	cattle/herbivore	247869	SRR7783436	2013/2015	Sweden: Sjobo	Illumina MiSeq
	cow21	animal fecal sample	pig/herbivore	cattle/herbivore	95341	SRR7783437	2013/2015	Sweden: Sjobo	Illumina MiSeq
	cow22	animal fecal sample	herbivore	cattle/herbivore	85059	SRR7783434	2013/2015	Sweden: Sjobo	Illumina MiSeq
	cow23	animal fecal sample	herbivore	cattle/herbivore	98927	SRR7783435	2013/2015	Sweden: Falkoping	Illumina MiSeq
	cow24	animal fecal sample	herbivore	cattle/herbivore	71974	SRR7783432	2013/2015	Sweden: Falkoping	Illumina MiSeq
	cow25	animal fecal sample	herbivore	cattle/herbivore	104486	SRR7783433	2013/2015	Sweden: Falkoping	Illumina MiSeq
	cow26	animal fecal sample	herbivore	cattle/herbivore	103238	SRR7783440	2013/2015	Sweden: Falkoping	Illumina MiSeq
	cow27	animal fecal sample	herbivore	cattle/herbivore	101980	SRR7783441	2013/2015	Sweden: Falkoping	Illumina MiSeq
	cow28	animal fecal sample	herbivore	cattle/herbivore	107555	SRR7783336	2013/2015	Sweden: Vaderstad	Illumina MiSeq
	cow29	animal fecal sample	herbivore	cattle/herbivore	117679	SRR7783335	2013/2015	Sweden: Vaderstad	Illumina MiSeq
	cow3	animal fecal sample	herbivore	cattle/herbivore	96038	SRR7783338	2013/2015	Sweden: Uppsala	Illumina MiSeq
	cow30	animal fecal sample	herbivore	cattle/herbivore	99845	SRR7783337	2013/2015	Sweden: Vaderstad	Illumina MiSeq
	cow31	animal fecal sample	herbivore	cattle/herbivore	119263	SRR7783332	2013/2015	Sweden: NA	Illumina MiSeq
	cow32	animal fecal sample	herbivore	cattle/herbivore	71977	SRR7783331	2013/2015	Sweden: Uppsala	Illumina MiSeq
	cow4	animal fecal sample	dog/herbivore	cattle/herbivore	128351	SRR7783334	2013/2015	Sweden: Uppsala	Illumina MiSeq
	cow5	animal fecal sample	dog/herbivore	cattle/herbivore	127177	SRR7783333	2013/2015	Sweden: Uppsala	Illumina MiSeq
	cow6	animal fecal sample	herbivore	cattle/herbivore	159678	SRR7783340	2013/2015	Sweden: Uppsala	Illumina MiSeq
	cow7	animal fecal sample	herbivore	cattle/herbivore	208306	SRR7783339	2013/2015	Sweden: Uppsala	Illumina MiSeq
	cow8	animal fecal sample	herbivore	cattle/herbivore	140404	SRR7783284	2013/2015	Sweden: Uppsala	Illumina MiSeq
	cow9	animal fecal sample	herbivore	cattle/herbivore	95799	SRR7783285	2013/2015	Sweden: Uppsala	Illumina MiSeq
	dog1	animal fecal sample	dog	-	37062	SRR7783286	2013/2015	Sweden: Uppsala	Illumina MiSeq
	dog10	animal fecal sample	dog	-	97470	SRR7783287	2013/2015	Sweden: Tierp	Illumina MiSeq
	dog11	animal fecal sample	dog	-	91137	SRR7783359	2013/2015	Sweden: Vaderstad	Illumina MiSeq
	dog12	animal fecal sample	dog	-	79632	SRR7783360	2013/2015	Sweden: Vaderstad	Illumina MiSeq
	dog13	animal fecal sample	dog	-	62888	SRR7783282	2013/2015	Sweden: Vaderstad	Illumina MiSeq
	dog14	animal fecal sample	dog	-	61283	SRR7783283	2013/2015	Sweden: Vaderstad	Illumina MiSeq
	dog15	animal fecal sample	-	-	2277	SRR7783276	2013/2015	Sweden: Tibro	Illumina MiSeq
	dog16	animal fecal sample	dog/herbivore	herbivore	179433	SRR7783277	2013/2015	Sweden: Tibro	Illumina MiSeq
	dog17	animal fecal sample	dog	herbivore	132532	SRR7783158	2013/2015	Sweden: Mariestad	Illumina MiSeq
	dog18	animal fecal sample	dog/pig	-	83100	SRR7783157	2013/2015	Sweden: Tibro	Illumina MiSeq
	dog19	animal fecal sample	dog	-	110613	SRR7783156	2013/2015	Sweden: Tierp	Illumina MiSeq
	dog2	animal fecal sample	dog	-	127618	SRR7783155	2013/2015	Sweden: Uppsala	Illumina MiSeq
	dog20	animal fecal sample	dog	-	89350	SRR7783162	2013/2015	Sweden: Borlange	Illumina MiSeq
	dog21	animal fecal sample	dog	-	114048	SRR7783161	2013/2015	Sweden: Falun	Illumina MiSeq
	dog22	animal fecal sample	dog	-	77084	SRR7783160	2013/2015	Sweden: Falun	Illumina MiSeq
	dog23	animal fecal sample	dog	-	78696	SRR7783159	2013/2015	Sweden: Falun	Illumina MiSeq
	dog24	animal fecal sample	dog	-	81051	SRR7783164	2013/2015	Sweden: Halmstad	Illumina MiSeq
	dog25	animal fecal sample	dog	-	90768	SRR7783163	2013/2015	Sweden: Halmstad	Illumina MiSeq
	dog26	animal fecal sample	dog	-	131837	SRR7783461	2013/2015	Sweden: Halmstad	Illumina MiSeq
	dog27	animal fecal sample	dog	-	82339	SRR7783152	2013/2015	Sweden: Halmstad	Illumina MiSeq
	dog3	animal fecal sample	dog	-	112669	SRR7783484	2013/2015	Sweden: Uppsala	Illumina MiSeq
	dog4	animal fecal sample	dog	-	94364	SRR7783460	2013/2015	Sweden: Uppsala	Illumina MiSeq
	dog5	animal fecal sample	dog	-	113940	SRR7783507	2013/2015	Sweden: Uppsala	Illumina MiSeq
	dog6	animal fecal sample	dog	-	130304	SRR7783508	2013/2015	Sweden: Uppsala	Illumina MiSeq
	dog7	animal fecal sample	dog	-	125262	SRR7783505	2013/2015	Sweden: Uppsala	Illumina MiSeq
	dog8	animal fecal sample	dog	-	123596	SRR7783506	2013/2015	Sweden: Uppsala	Illumina MiSeq
	dog9	animal fecal sample	dog	-	102289	SRR7783472	2013/2015	Sweden: Uppsala	Illumina MiSeq
	domestic_bird1	animal fecal sample	herbivore	-	30810	SRR7783473	2013/2015	Sweden: Uppsala	Illumina MiSeq
	domestic_bird10	animal fecal sample	-	-	75503	SRR7783390	2013/2015	Sweden: Uppsala	Illumina MiSeq
	domestic_bird11	animal fecal sample	dog/pig	pig/herbivore	45442	SRR7783389	2013/2015	Sweden: Uppsala	Illumina MiSeq
	domestic_bird12	animal fecal sample	-	-	50800	SRR7783392	2013/2015	Sweden: Uppsala	Illumina MiSeq
	domestic_bird13	animal fecal sample	-	-	77407	SRR7783391	2013/2015	Sweden: Uppsala	Illumina MiSeq
	domestic_bird14	animal fecal sample	-	-	44291	SRR7783394	2013/2015	Sweden: Uppsala	Illumina MiSeq
	domestic_bird15	animal fecal sample	dog/herbivore	-	26546	SRR7783393	2013/2015	Sweden: Uppsala	Illumina MiSeq
	domestic_bird16	animal fecal sample	-	-	26750	SRR7783396	2013/2015	Sweden: Uppsala	Illumina MiSeq
	domestic_bird17	animal fecal sample	dog/herbivore	-	34289	SRR7783395	2013/2015	Sweden: Uppsala	Illumina MiSeq
	domestic_bird18	animal fecal sample	herbivore	-	49293	SRR7783388	2013/2015	Sweden: Uppsala	Illumina MiSeq
	domestic_bird19	animal fecal sample	herbivore	-	35247	SRR7783387	2013/2015	Sweden: Uppsala	Illumina MiSeq
	domestic_bird2	animal fecal sample	-	-	25516	SRR7783309	2013/2015	Sweden: Uppsala	Illumina MiSeq
	domestic_bird20	animal fecal sample	herbivore	-	62451	SRR7783310	2013/2015	Sweden: Uppsala	Illumina MiSeq
	domestic_bird21	animal fecal sample	-	-	91964	SRR7783261	2013/2015	Sweden: Sjobo	Illumina MiSeq
	domestic_bird22	animal fecal sample	-	-	117728	SRR7783312	2013/2015	Sweden: Sjobo	Illumina MiSeq
	domestic_bird23	animal fecal sample	-	-	129112	SRR7783313	2013/2015	Sweden: Sjobo	Illumina MiSeq
	domestic_bird24	animal fecal sample	-	-	129308	SRR7783314	2013/2015	Sweden: Sjobo	Illumina MiSeq
	domestic_bird25	animal fecal sample	-	-	415579	SRR7783315	2013/2015	Sweden: Sjobo	Illumina MiSeq
	domestic_bird26	animal fecal sample	-	-	93384	SRR7783316	2013/2015	Sweden: Sjobo	Illumina MiSeq
	domestic_bird27	animal fecal sample	dog	-	114733	SRR7783317	2013/2015	Sweden: Sjobo	Illumina MiSeq
	domestic_bird28	animal fecal sample	-	-	119181	SRR7783318	2013/2015	Sweden: Sjobo	Illumina MiSeq
	domestic_bird29	animal fecal sample	-	-	121248	SRR7783212	2013/2015	Sweden: Sjobo	Illumina MiSeq
	domestic_bird3	animal fecal sample	dog	-	198554	SRR7783211	2013/2015	Sweden: Uppsala	Illumina MiSeq
	domestic_bird30	animal fecal sample	-	-	126268	SRR7783210	2013/2015	Sweden: Sjobo	Illumina MiSeq
	domestic_bird31	animal fecal sample	-	-	122401	SRR7783209	2013/2015	Sweden: Sjobo	Illumina MiSeq
	domestic_bird32	animal fecal sample	-	-	122164	SRR7783208	2013/2015	Sweden: Sjobo	Illumina MiSeq
	domestic_bird33	animal fecal sample	-	-	110817	SRR7783207	2013/2015	Sweden: Sjobo	Illumina MiSeq
	domestic_bird34	animal fecal sample	-	-	119211	SRR7783206	2013/2015	Sweden: Sjobo	Illumina MiSeq
	domestic_bird35	animal fecal sample	-	-	80723	SRR7783205	2013/2015	Sweden: Sjobo	Illumina MiSeq
	domestic_bird36	animal fecal sample	-	-	124760	SRR7783398	2013/2015	Sweden: Sjobo	Illumina MiSeq
	domestic_bird37	animal fecal sample	-	-	70766	SRR7783397	2013/2015	Sweden: Halmstad	Illumina MiSeq
	domestic_bird38	animal fecal sample	herbivore	-	103729	SRR7783427	2013/2015	Sweden: Halmstad	Illumina MiSeq
	domestic_bird39	animal fecal sample	herbivore	-	117568	SRR7783428	2013/2015	Sweden: Halmstad	Illumina MiSeq
	domestic_bird4	animal fecal sample	dog	-	22467	SRR7783425	2013/2015	Sweden: Uppsala	Illumina MiSeq
	domestic_bird40	animal fecal sample	herbivore	-	96780	SRR7783426	2013/2015	Sweden: Halmstad	Illumina MiSeq
	domestic_bird41	animal fecal sample	-	-	78484	SRR7783423	2013/2015	Sweden: Halmstad	Illumina MiSeq
	domestic_bird42	animal fecal sample	-	-	75822	SRR7783424	2013/2015	Sweden: Falkoping	Illumina MiSeq
	domestic_bird43	animal fecal sample	dog	-	60664	SRR7783421	2013/2015	Sweden: Falkoping	Illumina MiSeq
	domestic_bird44	animal fecal sample	dog	-	71320	SRR7783422	2013/2015	Sweden: Falkoping	Illumina MiSeq
	domestic_bird45	animal fecal sample	dog	-	69685	SRR7783220	2013/2015	Sweden: Falkoping	Illumina MiSeq
	domestic_bird46	animal fecal sample	dog	-	50844	SRR7783431	2013/2015	Sweden: Tierp	Illumina MiSeq
	domestic_bird47	animal fecal sample	-	-	53525	SRR7783149	2013/2015	Sweden: Tierp	Illumina MiSeq
	domestic_bird48	animal fecal sample	-	-	58822	SRR7783148	2013/2015	Sweden: Tierp	Illumina MiSeq
	domestic_bird49	animal fecal sample	-	-	104496	SRR7783151	2013/2015	Sweden: Tierp	Illumina MiSeq
	domestic_bird5	animal fecal sample	-	-	52940	SRR7783150	2013/2015	Sweden: Uppsala	Illumina MiSeq
	domestic_bird50	animal fecal sample	dog	-	88388	SRR7783145	2013/2015	Sweden: Tierp	Illumina MiSeq
	domestic_bird51	animal fecal sample	dog	-	69419	SRR7783144	2013/2015	Sweden: Tierp	Illumina MiSeq
	domestic_bird52	animal fecal sample	dog	-	131456	SRR7783147	2013/2015	Sweden: Tierp	Illumina MiSeq
	domestic_bird53	animal fecal sample	dog	-	47440	SRR7783146	2013/2015	Sweden: Tierp	Illumina MiSeq
	domestic_bird54	animal fecal sample	dog	-	72469	SRR7783154	2013/2015	Sweden: Halmstad	Illumina MiSeq
	domestic_bird55	animal fecal sample	-	-	74139	SRR7783153	2013/2015	Sweden: Halmstad	Illumina MiSeq
	domestic_bird56	animal fecal sample	-	-	66424	SRR7783227	2013/2015	Sweden: Halmstad	Illumina MiSeq
	domestic_bird57	animal fecal sample	dog	-	128953	SRR7783228	2013/2015	Sweden: NA	Illumina MiSeq
	domestic_bird6	animal fecal sample	dog	-	39416	SRR7783229	2013/2015	Sweden: Uppsala	Illumina MiSeq
	domestic_bird7	animal fecal sample	dog	-	54380	SRR7783230	2013/2015	Sweden: Uppsala	Illumina MiSeq
	domestic_bird8	animal fecal sample	dog	-	62912	SRR7783223	2013/2015	Sweden: Uppsala	Illumina MiSeq
	domestic_bird9	animal fecal sample	-	-	18588	SRR7783224	2013/2015	Sweden: Uppsala	Illumina MiSeq
	horse1	animal fecal sample	herbivore	herbivore	108625	SRR7783225	2013/2015	Sweden: Tierp	Illumina MiSeq
	horse10	animal fecal sample	herbivore	herbivore	144338	SRR7783226	2013/2015	Sweden: Falun	Illumina MiSeq
	horse11	animal fecal sample	herbivore	herbivore	202509	SRR7783221	2013/2015	Sweden: Falun	Illumina MiSeq
	horse12	animal fecal sample	herbivore	-	197999	SRR7783222	2013/2015	Sweden: Essunga	Illumina MiSeq
	horse13	animal fecal sample	herbivore	-	3614	SRR7783326	2013/2015	Sweden: Essunga	Illumina MiSeq
	horse14	animal fecal sample	herbivore	herbivore	257553	SRR7783325	2013/2015	Sweden: Uppsala	Illumina MiSeq
	horse15	animal fecal sample	herbivore	herbivore	195837	SRR7783324	2013/2015	Sweden: Uppsala	Illumina MiSeq
	horse16	animal fecal sample	herbivore	herbivore	172451	SRR7783323	2013/2015	Sweden: Uppsala	Illumina MiSeq
	horse17	animal fecal sample	herbivore	herbivore	180980	SRR7783330	2013/2015	Sweden: Uppsala	Illumina MiSeq
	horse18	animal fecal sample	herbivore	herbivore	190448	SRR7783329	2013/2015	Sweden: Uppsala	Illumina MiSeq
	horse19	animal fecal sample	herbivore	herbivore	127424	SRR7783328	2013/2015	Sweden: Uppsala	Illumina MiSeq
	horse2	animal fecal sample	herbivore	herbivore	127398	SRR7783327	2013/2015	Sweden: Tierp	Illumina MiSeq
	horse20	animal fecal sample	herbivore	herbivore	130175	SRR7783322	2013/2015	Sweden: Uppsala	Illumina MiSeq
	horse21	animal fecal sample	herbivore	herbivore	223203	SRR7783321	2013/2015	Sweden: Uppsala	Illumina MiSeq
	horse22	animal fecal sample	herbivore	herbivore	240738	SRR7783466	2013/2015	Sweden: Uppsala	Illumina MiSeq
	horse23	animal fecal sample	herbivore	herbivore	223164	SRR7783467	2013/2015	Sweden: Uppsala	Illumina MiSeq
	horse3	animal fecal sample	herbivore	herbivore	177028	SRR7783464	2013/2015	Sweden: Tierp	Illumina MiSeq
	horse4	animal fecal sample	herbivore	-	48044	SRR7783465	2013/2015	Sweden: Tierp	Illumina MiSeq
	horse5	animal fecal sample	herbivore	herbivore	160446	SRR7783470	2013/2015	Sweden: Tierp	Illumina MiSeq
	horse6	animal fecal sample	herbivore	herbivore	190156	SRR7783471	2013/2015	Sweden: Borlange	Illumina MiSeq
	horse7	animal fecal sample	herbivore	herbivore	77516	SRR7783468	2013/2015	Sweden: Borlange	Illumina MiSeq
	horse8	animal fecal sample	herbivore	herbivore	236817	SRR7783469	2013/2015	Sweden: Borlange	Illumina MiSeq
	horse9	animal fecal sample	herbivore	herbivore	193377	SRR7783462	2013/2015	Sweden: Falun	Illumina MiSeq
	pig1	animal fecal sample	pig	pig	199831	SRR7783463	2013/2015	Sweden: Lidkoping	Illumina MiSeq
	pig10	animal fecal sample	pig	pig	117435	SRR7783198	2013/2015	Sweden: Halmstad	Illumina MiSeq
	pig11	animal fecal sample	pig	pig	115633	SRR7783197	2013/2015	Sweden: Sjobo	Illumina MiSeq
	pig12	animal fecal sample	pig	pig	108418	SRR7783200	2013/2015	Sweden: Sjobo	Illumina MiSeq
	pig13	animal fecal sample	pig	pig/herbivore	110923	SRR7783199	2013/2015	Sweden: Sjobo	Illumina MiSeq
	pig14	animal fecal sample	pig	pig/herbivore	121511	SRR7783202	2013/2015	Sweden: Sjobo	Illumina MiSeq
	pig15	animal fecal sample	pig	pig/herbivore	123549	SRR7783201	2013/2015	Sweden: Sjobo	Illumina MiSeq
	pig16	animal fecal sample	pig	pig	128302	SRR7783204	2013/2015	Sweden: Sjobo	Illumina MiSeq
	pig17	animal fecal sample	pig	-	138586	SRR7783203	2013/2015	Sweden: Vaderstad	Illumina MiSeq
	pig18	animal fecal sample	-	-	137539	SRR7783196	2013/2015	Sweden: Vaderstad	Illumina MiSeq
	pig19	animal fecal sample	-	-	115876	SRR7783195	2013/2015	Sweden: Vaderstad	Illumina MiSeq
	pig2	animal fecal sample	pig	pig	189817	SRR7783272	2013/2015	Sweden: Lidkoping	Illumina MiSeq
	pig21	animal fecal sample	dog/pig	pig	197749	SRR7783274	2013/2015	Sweden: Uppsala	Illumina MiSeq
	pig22	animal fecal sample	dog/pig	pig	101258	SRR7783275	2013/2015	Sweden: Uppsala	Illumina MiSeq
	pig25	animal fecal sample	dog/pig	pig	129924	SRR7783278	2013/2015	Sweden: Uppsala	Illumina MiSeq
	pig26	animal fecal sample	dog/pig	pig	94088	SRR7783279	2013/2015	Sweden: Uppsala	Illumina MiSeq
	pig28	animal fecal sample	pig	pig	173207	SRR7783281	2013/2015	Sweden: Uppsala	Illumina MiSeq
	pig29	animal fecal sample	pig	pig	124745	SRR7783386	2013/2015	Sweden: Uppsala	Illumina MiSeq
	pig3	animal fecal sample	pig	pig	171544	SRR7783385	2013/2015	Sweden: Lidkoping	Illumina MiSeq
	pig30	animal fecal sample	pig	pig	118302	SRR7783384	2013/2015	Sweden: Uppsala	Illumina MiSeq
	pig32	animal fecal sample	pig	pig	138240	SRR7783382	2013/2015	Sweden: Uppsala	Illumina MiSeq
	pig34	animal fecal sample	pig	pig	126144	SRR7783380	2013/2015	Sweden: Uppsala	Illumina MiSeq
	pig35	animal fecal sample	pig	pig	89546	SRR7783379	2013/2015	Sweden: Uppsala	Illumina MiSeq
	pig36	animal fecal sample	pig	pig	95455	SRR7783378	2013/2015	Sweden: Uppsala	Illumina MiSeq
	pig39	animal fecal sample	pig	pig	82106	SRR7783143	2013/2015	Sweden: Uppsala	Illumina MiSeq
	pig4	animal fecal sample	pig	pig	253391	SRR7783537	2013/2015	Sweden: Skovde	Illumina MiSeq
	pig5	animal fecal sample	pig	pig	248953	SRR7783538	2013/2015	Sweden: Skovde	Illumina MiSeq
	pig6	animal fecal sample	pig	pig	187392	SRR7783535	2013/2015	Sweden: Skovde	Illumina MiSeq
	pig7	animal fecal sample	pig	pig	215506	SRR7783536	2013/2015	Sweden: Skovde	Illumina MiSeq
	pig8	animal fecal sample	pig	pig	195707	SRR7783533	2013/2015	Sweden: Skovde	Illumina MiSeq
	pig9	animal fecal sample	pig	pig	202792	SRR7783372	2013/2015	Sweden: Skovde	Illumina MiSeq
	sewage1	sewage	sewage/dog	sewage	270561	SRR7783531	2013/2015	Sweden: Uppsala	Illumina MiSeq
	sewage10	sewage	sewage/dog	sewage	385178	SRR7783532	2013/2015	Sweden: Umea	Illumina MiSeq
	sewage2	sewage	sewage	sewage	266485	SRR7783258	2013/2015	Sweden: Uppsala	Illumina MiSeq
	sewage3	sewage	sewage/dog	sewage	285937	SRR7783257	2013/2015	Sweden: Uppsala	Illumina MiSeq
	sewage4	sewage	sewage/dog	sewage	263147	SRR7783260	2013/2015	Sweden: Balsta	Illumina MiSeq
	sewage5	sewage	sewage/dog	sewage	257953	SRR7783259	2013/2015	Sweden: Enkoping	Illumina MiSeq
	sewage6	sewage	sewage/dog	sewage	244748	SRR7783254	2013/2015	Sweden: Gavsta	Illumina MiSeq
	sewage7	sewage	sewage/dog	sewage	279335	SRR7783253	2013/2015	Sweden: Knutby	Illumina MiSeq
	sewage8	sewage	sewage/dog	sewage	304153	SRR7783256	2013/2015	Sweden: Lanna	Illumina MiSeq
	sewage9	sewage	sewage/dog	sewage	240671	SRR7783255	2013/2015	Sweden: Storvreta	Illumina MiSeq
	sheep1	animal fecal sample	herbivore	cattle/herbivore	146674	SRR7783252	2013/2015	Sweden: Uppsala	Illumina MiSeq
	sheep10	animal fecal sample	herbivore	cattle/herbivore	165937	SRR7783251	2013/2015	Sweden: Uppsala	Illumina MiSeq
	sheep2	animal fecal sample	herbivore	cattle/herbivore	182760	SRR7783457	2013/2015	Sweden: Uppsala	Illumina MiSeq
	sheep3	animal fecal sample	herbivore	cattle/herbivore	253639	SRR7783456	2013/2015	Sweden: Uppsala	Illumina MiSeq
	sheep4	animal fecal sample	herbivore	cattle/herbivore	153959	SRR7783459	2013/2015	Sweden: Uppsala	Illumina MiSeq
	sheep5	animal fecal sample	herbivore	cattle/herbivore	221897	SRR7783458	2013/2015	Sweden: Uppsala	Illumina MiSeq
	sheep6	animal fecal sample	herbivore	cattle/herbivore	183249	SRR7783453	2013/2015	Sweden: Uppsala	Illumina MiSeq
	sheep7	animal fecal sample	herbivore	cattle/herbivore	167638	SRR7783452	2013/2015	Sweden: Uppsala	Illumina MiSeq
	sheep8	animal fecal sample	herbivore	cattle/herbivore	180992	SRR7783455	2013/2015	Sweden: Uppsala	Illumina MiSeq
	sheep9	animal fecal sample	herbivore	cattle/herbivore	773802	SRR7783454	2013/2015	Sweden: Uppsala	Illumina MiSeq
	wild_bird1	animal fecal sample	-	-	119090	SRR7783449	2013/2015	Sweden: Hudiksvall	Illumina MiSeq
	wild_bird10	animal fecal sample	-	-	82346	SRR7783448	2013/2015	Sweden: Kalmar	Illumina MiSeq
	wild_bird11	animal fecal sample	-	-	90047	SRR7783442	2013/2015	Sweden: Kalmar	Illumina MiSeq
	wild_bird12	animal fecal sample	-	-	105480	SRR7783356	2013/2015	Sweden: Kalmar	Illumina MiSeq
	wild_bird13	animal fecal sample	-	-	62619	SRR7783353	2013/2015	Sweden: Kalmar	Illumina MiSeq
	wild_bird14	animal fecal sample	-	-	111054	SRR7783354	2013/2015	Sweden: Kalmar	Illumina MiSeq
	wild_bird2	animal fecal sample	herbivore	-	100728	SRR7783351	2013/2015	Sweden: Hudiksvall	Illumina MiSeq
	wild_bird3	animal fecal sample	-	-	145858	SRR7783352	2013/2015	Sweden: Hudiksvall	Illumina MiSeq
	wild_bird4	animal fecal sample	-	-	107026	SRR7783349	2013/2015	Sweden: Hudiksvall	Illumina MiSeq
	wild_bird5	animal fecal sample	-	-	82029	SRR7783350	2013/2015	Sweden: Hudiksvall	Illumina MiSeq
	wild_bird6	animal fecal sample	-	-	139555	SRR7783429	2013/2015	Sweden: Hudiksvall	Illumina MiSeq
	wild_bird7	animal fecal sample	-	-	233834	SRR7783430	2013/2015	Sweden: Uppsala	Illumina MiSeq
	wild_bird8	animal fecal sample	-	-	212940	SRR7783244	2013/2015	Sweden: Uppsala	Illumina MiSeq
	wild_bird9	animal fecal sample	-	-	112924	SRR7783243	2013/2015	Sweden: Kalmar	Illumina MiSeq
	Boras1	Environmental surface water	-	-	178005	SRR7783242	2013-09-24	Sweden: Boras	Illumina MiSeq
	Boras10	Environmental surface water	-	-	140974	SRR7783241	2014-04-03	Sweden: Boras	Illumina MiSeq
	Boras11	Environmental surface water	-	-	197175	SRR7783248	2014-04-15	Sweden: Boras	Illumina MiSeq
	Boras12	Environmental surface water	-	-	245758	SRR7783247	2014-05-13	Sweden: Boras	Illumina MiSeq
	Boras13	Environmental surface water	-	-	154954	SRR7783246	2014-05-27	Sweden: Boras	Illumina MiSeq
	Boras14	Environmental surface water	-	-	167997	SRR7783245	2014-06-10	Sweden: Boras	Illumina MiSeq
	Boras15	Environmental surface water	-	-	175962	SRR7783250	2014-06-24	Sweden: Boras	Illumina MiSeq
	Boras16	Environmental surface water	herbivore	cattle/herbivore	293205	SRR7783249	2014-07-22	Sweden: Boras	Illumina MiSeq
	Boras17	Environmental surface water	-	-	294512	SRR7783523	2014-08-05	Sweden: Boras	Illumina MiSeq
	Boras18	Environmental surface water	herbivore	-	381512	SRR7783524	2014-08-19	Sweden: Boras	Illumina MiSeq
	Boras19	Environmental surface water	-	-	155829	SRR7783525	2014-09-02	Sweden: Boras	Illumina MiSeq
	Boras2	Environmental surface water	-	-	178141	SRR7783526	2013-10-08	Sweden: Boras	Illumina MiSeq
	Boras20	Environmental surface water	-	-	156969	SRR7783519	2014-09-16	Sweden: Boras	Illumina MiSeq
	Boras21	Environmental surface water	-	-	208355	SRR7783520	2014-09-30	Sweden: Boras	Illumina MiSeq
	Boras22	Environmental surface water	-	-	255620	SRR7783521	2014-10-14	Sweden: Boras	Illumina MiSeq
	Boras23	Environmental surface water	-	-	147476	SRR7783522	2014-10-21	Sweden: Boras	Illumina MiSeq
	Boras24	Environmental surface water	herbivore	-	92843	SRR7783527	2014-10-28	Sweden: Boras	Illumina MiSeq
	Boras25	Environmental surface water	-	-	98540	SRR7783528	2014-11-11	Sweden: Boras	Illumina MiSeq
	Boras26	Environmental surface water	-	-	67110	SRR7783496	2014-11-25	Sweden: Boras	Illumina MiSeq
	Boras27	Environmental surface water	-	-	79070	SRR7783495	2014-12-09	Sweden: Boras	Illumina MiSeq
	Boras28	Environmental surface water	-	-	62581	SRR7783498	2015-01-08	Sweden: Boras	Illumina MiSeq
	Boras29	Environmental surface water	-	-	49178	SRR7783497	2015-01-15	Sweden: Boras	Illumina MiSeq
	Boras3	Environmental surface water	-	-	101845	SRR7783500	2013-11-05	Sweden: Boras	Illumina MiSeq
	Boras30	Environmental surface water	herbivore	-	79827	SRR7783499	2015-01-20	Sweden: Boras	Illumina MiSeq
	Boras31	Environmental surface water	-	-	84103	SRR7783502	2015-02-04	Sweden: Boras	Illumina MiSeq
	Boras32	Environmental surface water	-	-	73860	SRR7783501	2015-02-17	Sweden: Boras	Illumina MiSeq
	Boras4	Environmental surface water	-	-	69625	SRR7783504	2013-11-19	Sweden: Boras	Illumina MiSeq
	Boras5	Environmental surface water	-	-	76935	SRR7783503	2013-12-03	Sweden: Boras	Illumina MiSeq
	Boras6	Environmental surface water	sewage	-	464834	SRR7783401	2014-03-04	Sweden: Boras	Illumina MiSeq
	Boras7	Environmental surface water	-	-	235362	SRR7783402	2014-03-07	Sweden: Boras	Illumina MiSeq
	Boras8	Environmental surface water	herbivore	-	148258	SRR7783399	2014-03-07	Sweden: Boras	Illumina MiSeq
	Boras9	Environmental surface water	-	-	411645	SRR7783400	2014-03-18	Sweden: Boras	Illumina MiSeq
	Harnosand1	Environmental surface water	-	-	266088	SRR7783405	2013-09-24	Sweden: Harnosand	Illumina MiSeq
	Harnosand10	Environmental surface water	-	-	195250	SRR7783406	2014-04-15	Sweden: Harnosand	Illumina MiSeq
	Harnosand11	Environmental surface water	-	-	269739	SRR7783403	2014-05-13	Sweden: Harnosand	Illumina MiSeq
	Harnosand12	Environmental surface water	-	-	72550	SRR7783404	2014-05-27	Sweden: Harnosand	Illumina MiSeq
	Harnosand13	Environmental surface water	-	-	113119	SRR7783407	2014-06-10	Sweden: Harnosand	Illumina MiSeq
	Harnosand14	Environmental surface water	-	-	139777	SRR7783408	2014-06-24	Sweden: Harnosand	Illumina MiSeq
	Harnosand15	Environmental surface water	herbivore	-	387007	SRR7783295	2014-08-05	Sweden: Harnosand	Illumina MiSeq
	Harnosand16	Environmental surface water	dog/pig/herbivore	cattle/herbivore	394469	SRR7783294	2014-08-19	Sweden: Harnosand	Illumina MiSeq
	Harnosand17	Environmental surface water	-	-	86137	SRR7783293	2014-09-02	Sweden: Harnosand	Illumina MiSeq
	Harnosand18	Environmental surface water	-	-	177252	SRR7783292	2014-09-16	Sweden: Harnosand	Illumina MiSeq
	Harnosand19	Environmental surface water	-	-	229987	SRR7783291	2014-09-30	Sweden: Harnosand	Illumina MiSeq
	Harnosand2	Environmental surface water	-	-	127475	SRR7783290	2013-10-08	Sweden: Harnosand	Illumina MiSeq
	Harnosand20	Environmental surface water	-	-	197482	SRR7783289	2014-10-09	Sweden: Harnosand	Illumina MiSeq
	Harnosand21	Environmental surface water	-	-	128403	SRR7783288	2014-10-15	Sweden: Harnosand	Illumina MiSeq
	Harnosand22	Environmental surface water	-	-	168463	SRR7783297	2014-10-28	Sweden: Harnosand	Illumina MiSeq
	Harnosand23	Environmental surface water	-	-	201058	SRR7783296	2014-11-11	Sweden: Harnosand	Illumina MiSeq
	Harnosand24	Environmental surface water	-	-	69569	SRR7783193	2014-11-25	Sweden: Harnosand	Illumina MiSeq
	Harnosand25	Environmental surface water	-	-	65246	SRR7783194	2014-12-09	Sweden: Harnosand	Illumina MiSeq
	Harnosand26	Environmental surface water	-	-	72137	SRR7783175	2015-01-08	Sweden: Harnosand	Illumina MiSeq
	Harnosand27	Environmental surface water	herbivore	-	79432	SRR7783176	2015-01-20	Sweden: Harnosand	Illumina MiSeq
	Harnosand28	Environmental surface water	-	-	84360	SRR7783177	2015-02-03	Sweden: Harnosand	Illumina MiSeq
	Harnosand29	Environmental surface water	-	-	76397	SRR7783178	2015-02-17	Sweden: Harnosand	Illumina MiSeq
	Harnosand3	Environmental surface water	-	-	91391	SRR7783179	2013-10-22	Sweden: Harnosand	Illumina MiSeq
	Harnosand4	Environmental surface water	-	-	81404	SRR7783180	2013-11-05	Sweden: Harnosand	Illumina MiSeq
	Harnosand5	Environmental surface water	-	-	86038	SRR7783165	2013-11-19	Sweden: Harnosand	Illumina MiSeq
	Harnosand6	Environmental surface water	-	-	68475	SRR7783182	2013-12-03	Sweden: Harnosand	Illumina MiSeq
	Harnosand7	Environmental surface water	-	-	366614	SRR7783366	2014-03-04	Sweden: Harnosand	Illumina MiSeq
	Harnosand8	Environmental surface water	-	-	294843	SRR7783365	2014-03-18	Sweden: Harnosand	Illumina MiSeq
	Harnosand9	Environmental surface water	-	-	196569	SRR7783368	2014-04-01	Sweden: Harnosand	Illumina MiSeq
	Motala1	Environmental surface water	-	-	156969	SRR7783367	2013-09-24	Sweden: Motala	Illumina MiSeq
	Motala10	Environmental surface water	-	-	111656	SRR7783362	2014-06-10	Sweden: Motala	Illumina MiSeq
	Motala11	Environmental surface water	-	-	156436	SRR7783361	2014-06-24	Sweden: Motala	Illumina MiSeq
	Motala12	Environmental surface water	herbivore	cattle/herbivore	326609	SRR7783364	2014-07-22	Sweden: Motala	Illumina MiSeq
	Motala13	Environmental surface water	herbivore	cattle/herbivore	295531	SRR7783363	2014-08-05	Sweden: Motala	Illumina MiSeq
	Motala14	Environmental surface water	-	-	244835	SRR7783370	2014-08-19	Sweden: Motala	Illumina MiSeq
	Motala15	Environmental surface water	-	-	202832	SRR7783369	2014-09-02	Sweden: Motala	Illumina MiSeq
	Motala16	Environmental surface water	-	-	143777	SRR7783268	2014-09-16	Sweden: Motala	Illumina MiSeq
	Motala17	Environmental surface water	-	-	207850	SRR7783269	2014-09-30	Sweden: Motala	Illumina MiSeq
	Motala18	Environmental surface water	-	-	144198	SRR7783266	2014-10-14	Sweden: Motala	Illumina MiSeq
	Motala19	Environmental surface water	-	-	120955	SRR7783267	2014-10-28	Sweden: Motala	Illumina MiSeq
	Motala2	Environmental surface water	-	-	73157	SRR7783264	2013-10-08	Sweden: Motala	Illumina MiSeq
	Motala20	Environmental surface water	-	-	76921	SRR7783265	2014-11-25	Sweden: Motala	Illumina MiSeq
	Motala21	Environmental surface water	-	-	88301	SRR7783262	2014-12-09	Sweden: Motala	Illumina MiSeq
	Motala22	Environmental surface water	-	-	90700	SRR7783263	2015-01-20	Sweden: Motala	Illumina MiSeq
	Motala23	Environmental surface water	-	-	81099	SRR7783270	2015-02-17	Sweden: Motala	Illumina MiSeq
	Motala3	Environmental surface water	-	-	74730	SRR7783271	2013-11-19	Sweden: Motala	Illumina MiSeq
	Motala4	Environmental surface water	-	-	556388	SRR7783187	2014-03-04	Sweden: Motala	Illumina MiSeq
	Motala5	Environmental surface water	-	-	305232	SRR7783188	2014-03-18	Sweden: Motala	Illumina MiSeq
	Motala6	Environmental surface water	-	-	139711	SRR7783189	2014-04-01	Sweden: Motala	Illumina MiSeq
	Motala7	Environmental surface water	-	-	268855	SRR7783190	2014-04-15	Sweden: Motala	Illumina MiSeq
	Motala8	Environmental surface water	-	-	235106	SRR7783183	2014-05-13	Sweden: Motala	Illumina MiSeq
	Motala9	Environmental surface water	-	-	157361	SRR7783184	2014-05-27	Sweden: Motala	Illumina MiSeq
	Ostersund1	Environmental surface water	-	-	160693	SRR7783185	2013-09-24	Sweden: Ostersund	Illumina MiSeq
	Ostersund10	Environmental surface water	-	-	79384	SRR7783186	2014-05-27	Sweden: Ostersund	Illumina MiSeq
	Ostersund11	Environmental surface water	-	-	136094	SRR7783191	2014-06-10	Sweden: Ostersund	Illumina MiSeq
	Ostersund12	Environmental surface water	-	-	126664	SRR7783192	2014-06-24	Sweden: Ostersund	Illumina MiSeq
	Ostersund13	Environmental surface water	-	-	319464	SRR7783301	2014-08-05	Sweden: Ostersund	Illumina MiSeq
	Ostersund14	Environmental surface water	herbivore	-	256295	SRR7783300	2014-08-19	Sweden: Ostersund	Illumina MiSeq
	Ostersund15	Environmental surface water	-	-	128129	SRR7783299	2014-09-02	Sweden: Ostersund	Illumina MiSeq
	Ostersund16	Environmental surface water	-	-	106337	SRR7783298	2014-09-16	Sweden: Ostersund	Illumina MiSeq
	Ostersund17	Environmental surface water	-	-	126470	SRR7783305	2014-09-30	Sweden: Ostersund	Illumina MiSeq
	Ostersund18	Environmental surface water	-	-	134291	SRR7783304	2014-10-09	Sweden: Ostersund	Illumina MiSeq
	Ostersund19	Environmental surface water	-	-	197078	SRR7783303	2014-10-14	Sweden: Ostersund	Illumina MiSeq
	Ostersund2	Environmental surface water	-	-	137739	SRR7783302	2013-10-08	Sweden: Ostersund	Illumina MiSeq
	Ostersund20	Environmental surface water	dog	-	112808	SRR7783307	2014-10-28	Sweden: Ostersund	Illumina MiSeq
	Ostersund21	Environmental surface water	dog	-	123656	SRR7783306	2014-11-11	Sweden: Ostersund	Illumina MiSeq
	Ostersund22	Environmental surface water	dog	-	66143	SRR7783417	2014-11-25	Sweden: Ostersund	Illumina MiSeq
	Ostersund23	Environmental surface water	-	-	55810	SRR7783418	2014-12-09	Sweden: Ostersund	Illumina MiSeq
	Ostersund24	Environmental surface water	dog	-	76700	SRR7783415	2015-01-08	Sweden: Ostersund	Illumina MiSeq
	Ostersund25	Environmental surface water	-	-	70225	SRR7783416	2015-01-20	Sweden: Ostersund	Illumina MiSeq
	Ostersund26	Environmental surface water	-	-	69875	SRR7783413	2015-02-03	Sweden: Ostersund	Illumina MiSeq
	Ostersund27	Environmental surface water	-	-	82846	SRR7783414	2015-02-10	Sweden: Ostersund	Illumina MiSeq
	Ostersund3	Environmental surface water	-	-	56513	SRR7783411	2013-10-22	Sweden: Ostersund	Illumina MiSeq
	Ostersund4	Environmental surface water	-	-	71425	SRR7783412	2013-12-03	Sweden: Ostersund	Illumina MiSeq
	Ostersund5	Environmental surface water	herbivore	-	459238	SRR7783409	2014-03-04	Sweden: Ostersund	Illumina MiSeq
	Ostersund6	Environmental surface water	-	-	207657	SRR7783410	2014-03-18	Sweden: Ostersund	Illumina MiSeq
	Ostersund7	Environmental surface water	-	-	171298	SRR7783516	2014-04-01	Sweden: Ostersund	Illumina MiSeq
	Ostersund8	Environmental surface water	-	-	192154	SRR7783515	2014-04-15	Sweden: Ostersund	Illumina MiSeq
	Ostersund9	Environmental surface water	-	-	250624	SRR7783518	2014-05-13	Sweden: Ostersund	Illumina MiSeq
	Stockholm1	Environmental surface water	-	-	166288	SRR7783517	2013-09-17	Sweden: Stockholm	Illumina MiSeq
	Stockholm10	Environmental surface water	-	-	240314	SRR7783512	2014-04-15	Sweden: Stockholm	Illumina MiSeq
	Stockholm11	Environmental surface water	-	-	239991	SRR7783511	2014-05-13	Sweden: Stockholm	Illumina MiSeq
	Stockholm12	Environmental surface water	-	-	139757	SRR7783514	2014-05-27	Sweden: Stockholm	Illumina MiSeq
	Stockholm13	Environmental surface water	-	-	233168	SRR7783513	2014-06-10	Sweden: Stockholm	Illumina MiSeq
	Stockholm14	Environmental surface water	-	-	211091	SRR7783510	2014-06-24	Sweden: Stockholm	Illumina MiSeq
	Stockholm15	Environmental surface water	herbivore	-	346250	SRR7783509	2014-06-26	Sweden: Stockholm	Illumina MiSeq
	Stockholm16	Environmental surface water	herbivore	-	272093	SRR7783233	2014-07-22	Sweden: Stockholm	Illumina MiSeq
	Stockholm17	Environmental surface water	herbivore	herbivore	369665	SRR7783234	2014-08-05	Sweden: Stockholm	Illumina MiSeq
	Stockholm18	Environmental surface water	-	-	336320	SRR7783235	2014-08-14	Sweden: Stockholm	Illumina MiSeq
	Stockholm19	Environmental surface water	-	-	305854	SRR7783236	2014-08-19	Sweden: Stockholm	Illumina MiSeq
	Stockholm2	Environmental surface water	-	-	97365	SRR7783237	2013-10-01	Sweden: Stockholm	Illumina MiSeq
	Stockholm20	Environmental surface water	-	-	142557	SRR7783238	2014-09-02	Sweden: Stockholm	Illumina MiSeq
	Stockholm21	Environmental surface water	-	-	153862	SRR7783239	2014-09-16	Sweden: Stockholm	Illumina MiSeq
	Stockholm22	Environmental surface water	herbivore	-	144543	SRR7783240	2014-09-23	Sweden: Stockholm	Illumina MiSeq
	Stockholm23	Environmental surface water	-	-	197113	SRR7783231	2014-09-30	Sweden: Stockholm	Illumina MiSeq
	Stockholm24	Environmental surface water	-	-	254606	SRR7783232	2014-10-14	Sweden: Stockholm	Illumina MiSeq
	Stockholm25	Environmental surface water	dog	-	583724	SRR7783348	2014-10-28	Sweden: Stockholm	Illumina MiSeq
	Stockholm26	Environmental surface water	-	-	147790	SRR7783347	2014-11-12	Sweden: Stockholm	Illumina MiSeq
	Stockholm27	Environmental surface water	-	-	73996	SRR7783346	2014-11-25	Sweden: Stockholm	Illumina MiSeq
	Stockholm28	Environmental surface water	-	-	75556	SRR7783345	2014-12-09	Sweden: Stockholm	Illumina MiSeq
	Stockholm29	Environmental surface water	dog/pig/herbivore	cattle/herbivore	82324	SRR7783344	2015-01-08	Sweden: Stockholm	Illumina MiSeq
	Stockholm3	Environmental surface water	-	-	311451	SRR7783343	2013-10-15	Sweden: Stockholm	Illumina MiSeq
	Stockholm30	Environmental surface water	-	-	90158	SRR7783342	2015-01-20	Sweden: Stockholm	Illumina MiSeq
	Stockholm31	Environmental surface water	-	-	85881	SRR7783341	2015-02-03	Sweden: Stockholm	Illumina MiSeq
	Stockholm32	Environmental surface water	-	-	91689	SRR7783443	2015-02-17	Sweden: Stockholm	Illumina MiSeq
	Stockholm4	Environmental surface water	-	-	94994	SRR7783355	2013-10-29	Sweden: Stockholm	Illumina MiSeq
	Stockholm5	Environmental surface water	-	-	85517	SRR7783446	2013-11-12	Sweden: Stockholm	Illumina MiSeq
	Stockholm6	Environmental surface water	-	-	58468	SRR7783447	2013-11-26	Sweden: Stockholm	Illumina MiSeq
	Stockholm7	Environmental surface water	-	-	461893	SRR7783444	2014-03-04	Sweden: Stockholm	Illumina MiSeq
	Stockholm8	Environmental surface water	-	-	403139	SRR7783445	2014-03-18	Sweden: Stockholm	Illumina MiSeq
	Stockholm9	Environmental surface water	-	-	256054	SRR7783450	2014-04-01	Sweden: Stockholm	Illumina MiSeq
	Trollhattan1	Environmental surface water	-	-	115662	SRR7783451	2013-09-24	Sweden: Trollhattan	Illumina MiSeq
	Trollhattan10	Environmental surface water	-	-	261270	SRR7783308	2014-05-13	Sweden: Trollhattan	Illumina MiSeq
	Trollhattan11	Environmental surface water	-	-	125196	SRR7783311	2014-05-27	Sweden: Trollhattan	Illumina MiSeq
	Trollhattan12	Environmental surface water	-	-	147296	SRR7783319	2014-06-10	Sweden: Trollhattan	Illumina MiSeq
	Trollhattan13	Environmental surface water	-	-	169813	SRR7783320	2014-06-24	Sweden: Trollhattan	Illumina MiSeq
	Trollhattan14	Environmental surface water	-	-	326184	SRR7783166	2014-07-22	Sweden: Trollhattan	Illumina MiSeq
	Trollhattan15	Environmental surface water	-	-	331085	SRR7783181	2014-08-05	Sweden: Trollhattan	Illumina MiSeq
	Trollhattan16	Environmental surface water	-	-	405351	SRR7783168	2014-08-19	Sweden: Trollhattan	Illumina MiSeq
	Trollhattan17	Environmental surface water	-	-	96620	SRR7783167	2014-08-28	Sweden: Trollhattan	Illumina MiSeq
	Trollhattan18	Environmental surface water	herbivore	-	159973	SRR7783170	2014-09-02	Sweden: Trollhattan	Illumina MiSeq
	Trollhattan19	Environmental surface water	-	-	183815	SRR7783169	2014-09-16	Sweden: Trollhattan	Illumina MiSeq
	Trollhattan2	Environmental surface water	-	-	256608	SRR7783172	2013-10-08	Sweden: Trollhattan	Illumina MiSeq
	Trollhattan20	Environmental surface water	-	-	234141	SRR7783171	2014-09-30	Sweden: Trollhattan	Illumina MiSeq
	Trollhattan21	Environmental surface water	-	-	270650	SRR7783174	2014-10-14	Sweden: Trollhattan	Illumina MiSeq
	Trollhattan22	Environmental surface water	sewage	-	208204	SRR7783173	2014-10-16	Sweden: Trollhattan	Illumina MiSeq
	Trollhattan23	Environmental surface water	-	-	141751	SRR7783480	2014-10-16	Sweden: Trollhattan	Illumina MiSeq
	Trollhattan24	Environmental surface water	-	-	167646	SRR7783481	2014-10-16	Sweden: Trollhattan	Illumina MiSeq
	Trollhattan25	Environmental surface water	-	-	219333	SRR7783482	2014-10-21	Sweden: Trollhattan	Illumina MiSeq
	Trollhattan26	Environmental surface water	-	-	134112	SRR7783483	2014-10-28	Sweden: Trollhattan	Illumina MiSeq
	Trollhattan27	Environmental surface water	-	-	113605	SRR7783476	2014-11-11	Sweden: Trollhattan	Illumina MiSeq
	Trollhattan28	Environmental surface water	-	-	95078	SRR7783477	2014-11-25	Sweden: Trollhattan	Illumina MiSeq
	Trollhattan29	Environmental surface water	-	-	92687	SRR7783478	2014-12-09	Sweden: Trollhattan	Illumina MiSeq
	Trollhattan3	Environmental surface water	-	-	73093	SRR7783479	2013-11-05	Sweden: Trollhattan	Illumina MiSeq
	Trollhattan30	Environmental surface water	-	-	72903	SRR7783474	2015-01-08	Sweden: Trollhattan	Illumina MiSeq
	Trollhattan31	Environmental surface water	-	-	75388	SRR7783475	2015-02-03	Sweden: Trollhattan	Illumina MiSeq
	Trollhattan32	Environmental surface water	-	-	74193	SRR7783216	2015-02-17	Sweden: Trollhattan	Illumina MiSeq
	Trollhattan4	Environmental surface water	-	-	99732	SRR7783215	2013-11-19	Sweden: Trollhattan	Illumina MiSeq
	Trollhattan5	Environmental surface water	-	-	37205	SRR7783214	2013-12-03	Sweden: Trollhattan	Illumina MiSeq
	Trollhattan6	Environmental surface water	-	-	512005	SRR7783213	2014-03-04	Sweden: Trollhattan	Illumina MiSeq
	Trollhattan7	Environmental surface water	-	-	433494	SRR7783219	2014-03-18	Sweden: Trollhattan	Illumina MiSeq
	Trollhattan8	Environmental surface water	-	-	251946	SRR7783218	2014-04-01	Sweden: Trollhattan	Illumina MiSeq
	Trollhattan9	Environmental surface water	-	-	177675	SRR7783217	2014-04-15	Sweden: Trollhattan	Illumina MiSeq
